# Supplementary material for: Various plasmid strategies limit the effect of bacterial restriction–modification systems against conjugation
Source: Nucleic Acids Res. 2024 Oct 16;52(21):12976–86. doi: 10.1093/nar/gkae896 (PMC11602122; doi:10.1093/nar/gkae896)
Supplement: gkae896_Supplemental_Files [file gkae896_supplemental_files.zip]

Archive with 2 entries (2 files):
- RM_plasmids_revision_SI.pdf
- Supplementary_Data.xlsx
