# Supplementary material for: Various plasmid strategies limit the effect of bacterial restriction–modification systems against conjugation
Source: Nucleic Acids Res. 2024 Oct 16;52(21):12976–86. doi: 10.1093/nar/gkae896 (PMC11602122; doi:10.1093/nar/gkae896)
Supplement: gkae896_Supplemental_Files [file gkae896_supplemental_files.zip › Supplementary_Data.xlsx]

## Sheet: FigS1
expt	plasmid	recipient	rep	CFU_don	dil_don	CFU_rec	dil_rec	CFU_trans	dil_trans	dens_don	dens_rec	dens_trans	dens_trans_lim	time	transfer	threshold	transfer_lim
2022-12-12	pKAZ3	none	1	13	5	12	6	8	2	130000000	1200000000	80000	80000	3	1.71e-13	no	1.71e-13
2022-12-12	pKAZ3	AI	1	30	5	6	6	7	1	300000000	600000000	7000	7000	3	1.3e-14	no	1.3e-14
2022-12-12	pKAZ3	BI	1	5	5	11	6	5	1	50000000	1100000000	5000	5000	3	3.03e-14	no	3.03e-14
2022-12-12	pKAZ3	KI	1	8	5	6	6	6	1	80000000	600000000	6000	6000	3	4.17e-14	no	4.17e-14
2022-12-12	pKAZ3	R124I	1	20	5	9	6	0	0	200000000	900000000	0	50	3	0	yes	9.26e-17
2022-12-12	pKAZ3	P1	1	14	5	4	6	1	0	140000000	400000000	100	100	3	5.95e-16	no	5.95e-16
2022-12-12	pKAZ3	P15	1	10	5	5	6	0	0	100000000	500000000	0	50	3	0	yes	3.33e-16
2022-12-12	pKAZ3	RI	1	12	5	7	6	0	0	120000000	700000000	0	50	3	0	yes	1.98e-16
2022-12-12	pKAZ3	RII	1	6	5	6	6	5	2	60000000	600000000	50000	50000	3	4.63e-13	no	4.63e-13
2022-12-12	pKAZ3	RV	1	11	5	8	6	5	0	110000000	800000000	500	500	3	1.89e-15	no	1.89e-15
2022-12-12	pKAZ3	VIII	1	22	5	10	6	8	1	220000000	1000000000	8000	8000	3	1.21e-14	no	1.21e-14
2022-12-12	pKAZ3	none	2	14	5	12	6	12	2	140000000	1200000000	120000	120000	3	2.38e-13	no	2.38e-13
2022-12-12	pKAZ3	AI	2	22	5	11	6	3	1	220000000	1100000000	3000	3000	3	4.13e-15	no	4.13e-15
2022-12-12	pKAZ3	BI	2	9	5	18	6	3	1	90000000	1800000000	3000	3000	3	6.17e-15	no	6.17e-15
2022-12-12	pKAZ3	KI	2	12	5	14	6	2	1	120000000	1400000000	2000	2000	3	3.97e-15	no	3.97e-15
2022-12-12	pKAZ3	R124I	2	20	5	9	6	0	0	200000000	900000000	0	50	3	0	yes	9.26e-17
2022-12-12	pKAZ3	P1	2	19	5	5	6	5	1	190000000	500000000	5000	5000	3	1.75e-14	no	1.75e-14
2022-12-12	pKAZ3	P15	2	23	5	6	6	2	1	230000000	600000000	2000	2000	3	4.83e-15	no	4.83e-15
2022-12-12	pKAZ3	RI	2	19	5	9	6	0	0	190000000	900000000	0	50	3	0	yes	9.75e-17
2022-12-12	pKAZ3	RII	2	13	5	8	6	4	2	130000000	800000000	40000	40000	3	1.28e-13	no	1.28e-13
2022-12-12	pKAZ3	RV	2	12	5	4	6	0	0	120000000	400000000	0	50	3	0	yes	3.47e-16
2022-12-12	pKAZ3	VIII	2	16	5	6	6	7	1	160000000	600000000	7000	7000	3	2.43e-14	no	2.43e-14
2022-12-12	pKAZ3	none	3	13	5	5	6	7	2	130000000	500000000	70000	70000	3	3.59e-13	no	3.59e-13
2022-12-12	pKAZ3	AI	3	30	5	5	6	9	1	300000000	500000000	9000	9000	3	2e-14	no	2e-14
2022-12-12	pKAZ3	BI	3	5	5	19	6	2	1	50000000	1900000000	2000	2000	3	7.02e-15	no	7.02e-15
2022-12-12	pKAZ3	KI	3	8	5	17	6	10	1	80000000	1700000000	10000	10000	3	2.45e-14	no	2.45e-14
2022-12-12	pKAZ3	R124I	3	20	5	6	6	2	1	200000000	600000000	2000	2000	3	5.56e-15	no	5.56e-15
2022-12-12	pKAZ3	P1	3	14	5	11	6	7	1	140000000	1100000000	7000	7000	3	1.52e-14	no	1.52e-14
2022-12-12	pKAZ3	P15	3	10	5	6	6	0	0	100000000	600000000	0	50	3	0	yes	2.78e-16
2022-12-12	pKAZ3	RI	3	12	5	13	6	4	0	120000000	1300000000	400	400	3	8.55e-16	no	8.55e-16
2022-12-12	pKAZ3	RII	3	6	5	14	6	8	2	60000000	1400000000	80000	80000	3	3.17e-13	no	3.17e-13
2022-12-12	pKAZ3	RV	3	11	5	6	6	2	0	110000000	600000000	200	200	3	1.01e-15	no	1.01e-15
2022-12-12	pKAZ3	VIII	3	22	5	12	6	6	1	220000000	1200000000	6000	6000	3	7.58e-15	no	7.58e-15
2022-12-12	pKAZ3	none	4	14	5	9	6	13	2	140000000	900000000	130000	130000	3	3.44e-13	no	3.44e-13
2022-12-12	pKAZ3	AI	4	22	5	7	6	13	1	220000000	700000000	13000	13000	3	2.81e-14	no	2.81e-14
2022-12-12	pKAZ3	BI	4	9	5	10	6	7	1	90000000	1000000000	7000	7000	3	2.59e-14	no	2.59e-14
2022-12-12	pKAZ3	KI	4	12	5	8	6	2	2	120000000	800000000	20000	20000	3	6.94e-14	no	6.94e-14
2022-12-12	pKAZ3	R124I	4	20	5	4	6	3	1	200000000	400000000	3000	3000	3	1.25e-14	no	1.25e-14
2022-12-12	pKAZ3	P1	4	19	5	6	6	3	1	190000000	600000000	3000	3000	3	8.77e-15	no	8.77e-15
2022-12-12	pKAZ3	P15	4	23	5	4	6	9	1	230000000	400000000	9000	9000	3	3.26e-14	no	3.26e-14
2022-12-12	pKAZ3	RI	4	19	5	9	6	0	0	190000000	900000000	0	50	3	0	yes	9.75e-17
2022-12-12	pKAZ3	RII	4	13	5	10	6	16	2	130000000	1000000000	160000	160000	3	4.1e-13	no	4.1e-13
2022-12-12	pKAZ3	RV	4	12	5	12	6	1	0	120000000	1200000000	100	100	3	2.31e-16	no	2.31e-16
2022-12-12	pKAZ3	VIII	4	16	5	14	6	11	1	160000000	1400000000	11000	11000	3	1.64e-14	no	1.64e-14
2022-12-12	pKAZ3	none	5	38	5	12	6	7	2	380000000	1200000000	70000	70000	3	5.12e-14	no	5.12e-14
2022-12-12	pKAZ3	AI	5	43	5	6	6	8	1	430000000	600000000	8000	8000	3	1.03e-14	no	1.03e-14
2022-12-12	pKAZ3	BI	5	14	5	16	6	6	1	140000000	1600000000	6000	6000	3	8.93e-15	no	8.93e-15
2022-12-12	pKAZ3	KI	5	18	5	15	6	3	2	180000000	1500000000	30000	30000	3	3.7e-14	no	3.7e-14
2022-12-12	pKAZ3	R124I	5	39	5	5	6	1	1	390000000	500000000	1000	1000	3	1.71e-15	no	1.71e-15
2022-12-12	pKAZ3	P1	5	27	5	11	6	2	2	270000000	1100000000	20000	20000	3	2.24e-14	no	2.24e-14
2022-12-12	pKAZ3	P15	5	37	5	9	6	5	1	370000000	900000000	5000	5000	3	5.01e-15	no	5.01e-15
2022-12-12	pKAZ3	RI	5	18	5	11	6	1	1	180000000	1100000000	1000	1000	3	1.68e-15	no	1.68e-15
2022-12-12	pKAZ3	RII	5	33	5	15	6	4	3	330000000	1500000000	400000	400000	3	2.69e-13	no	2.69e-13
2022-12-12	pKAZ3	RV	5	25	5	11	6	2	0	250000000	1100000000	200	200	3	2.42e-16	no	2.42e-16
2022-12-12	pKAZ3	VIII	5	23	5	7	6	20	1	230000000	700000000	20000	20000	3	4.14e-14	no	4.14e-14
2022-12-12	pCU1	none	1	12	5	66	5	21	3	120000000	660000000	2100000	2100000	2.25	1.18e-11	no	1.18e-11
2022-12-12	pCU1	AI	1	19	5	48	5	10	3	190000000	480000000	1000000	1000000	2.25	4.87e-12	no	4.87e-12
2022-12-12	pCU1	BI	1	10	5	9	6	4	0	100000000	900000000	400	400	2.25	1.98e-15	no	1.98e-15
2022-12-12	pCU1	KI	1	9	5	12	6	27	2	90000000	1200000000	270000	270000	2.25	1.11e-12	no	1.11e-12
2022-12-12	pCU1	R124I	1	11	5	8	6	24	3	110000000	800000000	2400000	2400000	2.25	1.21e-11	no	1.21e-11
2022-12-12	pCU1	RI	1	17	5	8	6	3	2	170000000	800000000	30000	30000	2.25	9.8e-14	no	9.8e-14
2022-12-12	pCU1	RII	1	15	5	4	6	16	3	150000000	400000000	1600000	1600000	2.25	1.19e-11	no	1.19e-11
2022-12-12	pCU1	RV	1	7	5	54	5	2	0	70000000	540000000	200	200	2.25	2.35e-15	no	2.35e-15
2022-12-12	pCU1	VIII	1	7	5	12	6	17	1	70000000	1200000000	17000	17000	2.25	8.99e-14	no	8.99e-14
2022-12-12	pCU1	P1	1	13	5	48	5	24	1	130000000	480000000	24000	24000	2.25	1.71e-13	no	1.71e-13
2022-12-12	pCU1	P15	1	14	5	8	6	3	2	140000000	800000000	30000	30000	2.25	1.19e-13	no	1.19e-13
2022-12-12	pCU1	none	2	8	5	7	6	19	3	80000000	700000000	1900000	1900000	2.25	1.51e-11	no	1.51e-11
2022-12-12	pCU1	AI	2	10	5	48	5	11	3	100000000	480000000	1100000	1100000	2.25	1.02e-11	no	1.02e-11
2022-12-12	pCU1	BI	2	5	5	9	6	14	0	50000000	900000000	1400	1400	2.25	1.38e-14	no	1.38e-14
2022-12-12	pCU1	KI	2	6	5	11	6	22	2	60000000	1100000000	220000	220000	2.25	1.48e-12	no	1.48e-12
2022-12-12	pCU1	R124I	2	7	5	8	6	24	3	70000000	800000000	2400000	2400000	2.25	1.9e-11	no	1.9e-11
2022-12-12	pCU1	RI	2	8	5	6	6	4	2	80000000	600000000	40000	40000	2.25	3.7e-13	no	3.7e-13
2022-12-12	pCU1	RII	2	8	5	61	5	29	3	80000000	610000000	2900000	2900000	2.25	2.64e-11	no	2.64e-11
2022-12-12	pCU1	RV	2	5	5	7	6	3	0	50000000	700000000	300	300	2.25	3.81e-15	no	3.81e-15
2022-12-12	pCU1	VIII	2	5	5	9	6	12	1	50000000	900000000	12000	12000	2.25	1.19e-13	no	1.19e-13
2022-12-12	pCU1	P1	2	5	5	7	6	5	2	50000000	700000000	50000	50000	2.25	6.35e-13	no	6.35e-13
2022-12-12	pCU1	P15	2	8	5	5	6	10	2	80000000	500000000	100000	100000	2.25	1.11e-12	no	1.11e-12
2022-12-12	pCU1	none	3	12	5	7	6	8	3	120000000	700000000	800000	800000	2.25	4.23e-12	no	4.23e-12
2022-12-12	pCU1	AI	3	8	5	4	6	5	3	80000000	400000000	500000	500000	2.25	6.94e-12	no	6.94e-12
2022-12-12	pCU1	BI	3	8	5	45	5	1	0	80000000	450000000	100	100	2.25	1.23e-15	no	1.23e-15
2022-12-12	pCU1	KI	3	4	5	54	5	19	2	40000000	540000000	190000	190000	2.25	3.91e-12	no	3.91e-12
2022-12-12	pCU1	R124I	3	9	5	31	5	10	3	90000000	310000000	1000000	1000000	2.25	1.59e-11	no	1.59e-11
2022-12-12	pCU1	RI	3	4	5	53	5	20	1	40000000	530000000	20000	20000	2.25	4.19e-13	no	4.19e-13
2022-12-12	pCU1	RII	3	4	5	5	6	6	3	40000000	500000000	600000	600000	2.25	1.33e-11	no	1.33e-11
2022-12-12	pCU1	RV	3	6	5	41	5	3	0	60000000	410000000	300	300	2.25	5.42e-15	no	5.42e-15
2022-12-12	pCU1	VIII	3	5	5	50	5	14	1	50000000	500000000	14000	14000	2.25	2.49e-13	no	2.49e-13
2022-12-12	pCU1	P1	3	7	5	21	5	9	1	70000000	210000000	9000	9000	2.25	2.72e-13	no	2.72e-13
2022-12-12	pCU1	P15	3	8	5	40	5	32	1	80000000	400000000	32000	32000	2.25	4.44e-13	no	4.44e-13
2022-12-12	pCU1	none	4	11	5	57	5	6	3	110000000	570000000	600000	600000	2.25	4.25e-12	no	4.25e-12
2022-12-12	pCU1	AI	4	8	5	4	6	3	3	80000000	400000000	300000	300000	2.25	4.17e-12	no	4.17e-12
2022-12-12	pCU1	BI	4	12	5	3	6	24	0	120000000	300000000	2400	2400	2.25	2.96e-14	no	2.96e-14
2022-12-12	pCU1	KI	4	11	5	5	6	17	2	110000000	500000000	170000	170000	2.25	1.37e-12	no	1.37e-12
2022-12-12	pCU1	R124I	4	9	5	34	5	78	2	90000000	340000000	780000	780000	2.25	1.13e-11	no	1.13e-11
2022-12-12	pCU1	RI	4	8	5	6	6	6	2	80000000	600000000	60000	60000	2.25	5.56e-13	no	5.56e-13
2022-12-12	pCU1	RII	4	12	5	7	6	12	3	120000000	700000000	1200000	1200000	2.25	6.35e-12	no	6.35e-12
2022-12-12	pCU1	RV	4	9	5	5	6	5	0	90000000	500000000	500	500	2.25	4.94e-15	no	4.94e-15
2022-12-12	pCU1	VIII	4	5	5	32	5	4	2	50000000	320000000	40000	40000	2.25	1.11e-12	no	1.11e-12
2022-12-12	pCU1	P1	4	8	5	7	6	3	2	80000000	700000000	30000	30000	2.25	2.38e-13	no	2.38e-13
2022-12-12	pCU1	P15	4	13	5	47	5	6	2	130000000	470000000	60000	60000	2.25	4.36e-13	no	4.36e-13
2022-12-12	pCU1	none	5	6	5	9	6	8	3	60000000	900000000	800000	800000	2.25	6.58e-12	no	6.58e-12
2022-12-12	pCU1	AI	5	8	5	8	6	5	3	80000000	800000000	500000	500000	2.25	3.47e-12	no	3.47e-12
2022-12-12	pCU1	BI	5	7	5	7	6	7	0	70000000	700000000	700	700	2.25	6.35e-15	no	6.35e-15
2022-12-12	pCU1	KI	5	8	5	9	6	34	2	80000000	900000000	340000	340000	2.25	2.1e-12	no	2.1e-12
2022-12-12	pCU1	R124I	5	11	5	6	6	18	3	110000000	600000000	1800000	1800000	2.25	1.21e-11	no	1.21e-11
2022-12-12	pCU1	RI	5	10	5	7	6	7	2	100000000	700000000	70000	70000	2.25	4.44e-13	no	4.44e-13
2022-12-12	pCU1	RII	5	8	5	74	5	24	3	80000000	740000000	2400000	2400000	2.25	1.8e-11	no	1.8e-11
2022-12-12	pCU1	RV	5	8	5	63	5	11	0	80000000	630000000	1100	1100	2.25	9.7e-15	no	9.7e-15
2022-12-12	pCU1	VIII	5	9	5	4	6	17	1	90000000	400000000	17000	17000	2.25	2.1e-13	no	2.1e-13
2022-12-12	pCU1	P1	5	9	5	5	6	22	1	90000000	500000000	22000	22000	2.25	2.17e-13	no	2.17e-13
2022-12-12	pCU1	P15	5	8	5	6	6	12	2	80000000	600000000	120000	120000	2.25	1.11e-12	no	1.11e-12
2022-12-21	pRK100	none	1	12	6	14	6	12	3	1200000000	1400000000	1200000	1200000	4	1.79e-13	no	1.79e-13
2022-12-21	pRK100	AI	1	18	6	6	6	21	2	1800000000	600000000	210000	210000	4	4.86e-14	no	4.86e-14
2022-12-21	pRK100	BI	1	8	6	44	6	5	0	800000000	4400000000	500	500	4	3.55e-17	no	3.55e-17
2022-12-21	pRK100	KI	1	16	6	14	6	19	2	1600000000	1400000000	190000	190000	4	2.12e-14	no	2.12e-14
2022-12-21	pRK100	R124I	1	11	6	9	6	27	1	1100000000	900000000	27000	27000	4	6.82e-15	no	6.82e-15
2022-12-21	pRK100	RI	1	9	6	14	6	0	0	900000000	1400000000	0	50	4	0	yes	9.92e-18
2022-12-21	pRK100	RII	1	8	6	10	6	47	2	800000000	1000000000	470000	470000	4	1.47e-13	no	1.47e-13
2022-12-21	pRK100	RV	1	11	6	21	6	0	0	1100000000	2100000000	0	50	4	0	yes	5.41e-18
2022-12-21	pRK100	VIII	1	7	6	9	6	0	0	700000000	900000000	0	50	4	0	yes	1.98e-17
2022-12-21	pRK100	P1	1	7	6	6	6	22	1	700000000	600000000	22000	22000	4	1.31e-14	no	1.31e-14
2022-12-21	pRK100	P15	1	13	6	14	6	33	0	1300000000	1400000000	3300	3300	4	4.53e-16	no	4.53e-16
2022-12-21	pRK100	none	2	7	6	14	6	29	3	700000000	1400000000	2900000	2900000	4	7.4e-13	no	7.4e-13
2022-12-21	pRK100	AI	2	15	6	6	6	19	2	1500000000	600000000	190000	190000	4	5.28e-14	no	5.28e-14
2022-12-21	pRK100	BI	2	6	6	29	6	2	0	600000000	2900000000	200	200	4	2.87e-17	no	2.87e-17
2022-12-21	pRK100	KI	2	8	6	17	6	10	2	800000000	1700000000	100000	100000	4	1.84e-14	no	1.84e-14
2022-12-21	pRK100	R124I	2	16	6	6	6	15	1	1600000000	600000000	15000	15000	4	3.91e-15	no	3.91e-15
2022-12-21	pRK100	RI	2	17	6	18	6	0	0	1700000000	1800000000	0	50	4	0	yes	4.08e-18
2022-12-21	pRK100	RII	2	8	6	20	6	15	3	800000000	2000000000	1500000	1500000	4	2.34e-13	no	2.34e-13
2022-12-21	pRK100	RV	2	6	6	20	6	0	0	600000000	2000000000	0	50	4	0	yes	1.04e-17
2022-12-21	pRK100	VIII	2	8	6	21	6	0	0	800000000	2100000000	0	50	4	0	yes	7.44e-18
2022-12-21	pRK100	P1	2	9	6	13	6	33	1	900000000	1300000000	33000	33000	4	7.05e-15	no	7.05e-15
2022-12-21	pRK100	P15	2	13	6	8	6	5	1	1300000000	800000000	5000	5000	4	1.2e-15	no	1.2e-15
2022-12-21	pRK100	none	3	13	6	22	6	21	3	1300000000	2200000000	2100000	2100000	4	1.84e-13	no	1.84e-13
2022-12-21	pRK100	AI	3	15	6	7	6	10	2	1500000000	700000000	100000	100000	4	2.38e-14	no	2.38e-14
2022-12-21	pRK100	BI	3	10	6	23	6	12	0	1000000000	2300000000	1200	1200	4	1.3e-16	no	1.3e-16
2022-12-21	pRK100	KI	3	8	6	19	6	35	2	800000000	1900000000	350000	350000	4	5.76e-14	no	5.76e-14
2022-12-21	pRK100	R124I	3	14	6	8	6	28	2	1400000000	800000000	280000	280000	4	6.25e-14	no	6.25e-14
2022-12-21	pRK100	RI	3	10	6	23	6	0	0	1000000000	2300000000	0	50	4	0	yes	5.43e-18
2022-12-21	pRK100	RII	3	11	6	19	6	17	3	1100000000	1900000000	1700000	1700000	4	2.03e-13	no	2.03e-13
2022-12-21	pRK100	RV	3	6	6	23	6	0	0	600000000	2300000000	0	50	4	0	yes	9.06e-18
2022-12-21	pRK100	VIII	3	9	6	17	6	0	0	900000000	1700000000	0	50	4	0	yes	8.17e-18
2022-12-21	pRK100	P1	3	9	6	11	6	3	2	900000000	1100000000	30000	30000	4	7.58e-15	no	7.58e-15
2022-12-21	pRK100	P15	3	7	6	10	6	12	1	700000000	1000000000	12000	12000	4	4.29e-15	no	4.29e-15
2022-12-21	pRK100	none	4	12	6	28	6	34	3	1200000000	2800000000	3400000	3400000	4	2.53e-13	no	2.53e-13
2022-12-21	pRK100	AI	4	11	6	8	6	4	3	1100000000	800000000	400000	400000	4	1.14e-13	no	1.14e-13
2022-12-21	pRK100	BI	4	7	6	33	6	2	1	700000000	3300000000	2000	2000	4	2.16e-16	no	2.16e-16
2022-12-21	pRK100	KI	4	12	6	18	6	35	2	1200000000	1800000000	350000	350000	4	4.05e-14	no	4.05e-14
2022-12-21	pRK100	R124I	4	10	6	7	6	12	2	1000000000	700000000	120000	120000	4	4.29e-14	no	4.29e-14
2022-12-21	pRK100	RI	4	13	6	28	6	0	0	1300000000	2800000000	0	50	4	0	yes	3.43e-18
2022-12-21	pRK100	RII	4	8	6	12	6	14	3	800000000	1200000000	1400000	1400000	4	3.65e-13	no	3.65e-13
2022-12-21	pRK100	RV	4	9	6	29	6	0	0	900000000	2900000000	0	50	4	0	yes	4.79e-18
2022-12-21	pRK100	VIII	4	13	6	15	6	0	0	1300000000	1500000000	0	50	4	0	yes	6.41e-18
2022-12-21	pRK100	P1	4	15	6	13	6	33	1	1500000000	1300000000	33000	33000	4	4.23e-15	no	4.23e-15
2022-12-21	pRK100	P15	4	15	6	13	6	7	1	1500000000	1300000000	7000	7000	4	8.97e-16	no	8.97e-16
2022-12-21	pRK100	none	5	11	6	32	6	7	4	1100000000	3200000000	7000000	7000000	4	4.97e-13	no	4.97e-13
2022-12-21	pRK100	AI	5	15	6	8	6	7	3	1500000000	800000000	700000	700000	4	1.46e-13	no	1.46e-13
2022-12-21	pRK100	BI	5	8	6	31	6	4	1	800000000	3100000000	4000	4000	4	4.03e-16	no	4.03e-16
2022-12-21	pRK100	KI	5	7	6	23	6	31	2	700000000	2300000000	310000	310000	4	4.81e-14	no	4.81e-14
2022-12-21	pRK100	R124I	5	19	6	12	6	8	2	1900000000	1200000000	80000	80000	4	8.77e-15	no	8.77e-15
2022-12-21	pRK100	RI	5	11	6	24	6	0	0	1100000000	2400000000	0	50	4	0	yes	4.73e-18
2022-12-21	pRK100	RII	5	10	6	20	6	35	3	1000000000	2000000000	3500000	3500000	4	4.38e-13	no	4.38e-13
2022-12-21	pRK100	RV	5	12	6	26	6	0	0	1200000000	2600000000	0	50	4	0	yes	4.01e-18
2022-12-21	pRK100	VIII	5	16	6	14	6	0	0	1600000000	1400000000	0	50	4	0	yes	5.58e-18
2022-12-21	pRK100	P1	5	12	6	13	6	13	2	1200000000	1300000000	130000	130000	4	2.08e-14	no	2.08e-14
2022-12-21	pRK100	P15	5	13	6	22	6	7	1	1300000000	2200000000	7000	7000	4	6.12e-16	no	6.12e-16
2022-12-22	R1	none	1	5	6	12	6	4	1	500000000	1200000000	4000	4000	3	2.22e-15	no	2.22e-15
2022-12-22	R1	AI	1	6	6	7	6	1	0	600000000	700000000	100	100	3	7.94e-17	no	7.94e-17
2022-12-22	R1	BI	1	8	6	16	6	3	2	800000000	1600000000	30000	30000	3	7.81e-15	no	7.81e-15
2022-12-22	R1	KI	1	5	6	11	6	1	0	500000000	1100000000	100	100	3	6.06e-17	no	6.06e-17
2022-12-22	R1	R124I	1	4	6	7	6	1	0	400000000	700000000	100	100	3	1.19e-16	no	1.19e-16
2022-12-22	R1	RI	1	8	6	15	6	0	0	800000000	1500000000	0	50	3	0	yes	1.39e-17
2022-12-22	R1	RII	1	3	6	8	6	2	0	300000000	800000000	200	200	3	2.78e-16	no	2.78e-16
2022-12-22	R1	RV	1	7	6	14	6	0	0	700000000	1400000000	0	50	3	0	yes	1.7e-17
2022-12-22	R1	VIII	1	4	6	12	6	1	0	400000000	1200000000	100	100	3	6.94e-17	no	6.94e-17
2022-12-22	R1	P1	1	4	6	4	6	0	0	400000000	400000000	0	50	3	0	yes	1.04e-16
2022-12-22	R1	P15	1	4	6	11	6	0	0	400000000	1100000000	0	50	3	0	yes	3.79e-17
2022-12-22	R1	none	2	43	5	12	6	7	1	430000000	1200000000	7000	7000	3	4.52e-15	no	4.52e-15
2022-12-22	R1	AI	2	50	5	10	6	0	0	500000000	1000000000	0	50	3	0	yes	3.33e-17
2022-12-22	R1	BI	2	43	5	14	6	10	1	430000000	1400000000	10000	10000	3	5.54e-15	no	5.54e-15
2022-12-22	R1	KI	2	39	5	8	6	0	0	390000000	800000000	0	50	3	0	yes	5.34e-17
2022-12-22	R1	R124I	2	5	6	7	6	0	0	500000000	700000000	0	50	3	0	yes	4.76e-17
2022-12-22	R1	RI	2	45	5	15	6	0	0	450000000	1500000000	0	50	3	0	yes	2.47e-17
2022-12-22	R1	RII	2	5	6	17	6	3	0	500000000	1700000000	300	300	3	1.18e-16	no	1.18e-16
2022-12-22	R1	RV	2	39	5	21	6	0	0	390000000	2100000000	0	50	3	0	yes	2.04e-17
2022-12-22	R1	VIII	2	40	5	13	6	0	0	400000000	1300000000	0	50	3	0	yes	3.21e-17
2022-12-22	R1	P1	2	46	5	9	6	0	0	460000000	900000000	0	50	3	0	yes	4.03e-17
2022-12-22	R1	P15	2	41	5	8	6	0	0	410000000	800000000	0	50	3	0	yes	5.08e-17
2022-12-22	R1	none	3	42	5	16	6	5	1	420000000	1600000000	5000	5000	3	2.48e-15	no	2.48e-15
2022-12-22	R1	AI	3	64	5	6	6	1	0	640000000	600000000	100	100	3	8.68e-17	no	8.68e-17
2022-12-22	R1	BI	3	45	5	14	6	3	1	450000000	1400000000	3000	3000	3	1.59e-15	no	1.59e-15
2022-12-22	R1	KI	3	40	5	13	6	0	0	400000000	1300000000	0	50	3	0	yes	3.21e-17
2022-12-22	R1	R124I	3	60	5	6	6	0	0	600000000	600000000	0	50	3	0	yes	4.63e-17
2022-12-22	R1	RI	3	40	5	19	6	0	0	400000000	1900000000	0	50	3	0	yes	2.19e-17
2022-12-22	R1	RII	3	37	5	10	6	2	0	370000000	1000000000	200	200	3	1.8e-16	no	1.8e-16
2022-12-22	R1	RV	3	24	5	6	6	0	0	240000000	600000000	0	50	3	0	yes	1.16e-16
2022-12-22	R1	VIII	3	36	5	8	6	0	0	360000000	800000000	0	50	3	0	yes	5.79e-17
2022-12-22	R1	P1	3	35	5	9	6	0	0	350000000	900000000	0	50	3	0	yes	5.29e-17
2022-12-22	R1	P15	3	46	5	9	6	0	0	460000000	900000000	0	50	3	0	yes	4.03e-17
2022-12-22	R1	none	4	36	5	18	6	9	1	360000000	1800000000	9000	9000	3	4.63e-15	no	4.63e-15
2022-12-22	R1	AI	4	62	5	5	6	0	0	620000000	500000000	0	50	3	0	yes	5.38e-17
2022-12-22	R1	BI	4	7	6	20	6	14	2	700000000	2000000000	140000	140000	3	3.33e-14	no	3.33e-14
2022-12-22	R1	KI	4	5	6	19	6	1	0	500000000	1900000000	100	100	3	3.51e-17	no	3.51e-17
2022-12-22	R1	R124I	4	9	6	5	6	0	0	900000000	500000000	0	50	3	0	yes	3.7e-17
2022-12-22	R1	RI	4	6	6	17	6	0	0	600000000	1700000000	0	50	3	0	yes	1.63e-17
2022-12-22	R1	RII	4	34	5	21	6	2	1	340000000	2100000000	2000	2000	3	9.34e-16	no	9.34e-16
2022-12-22	R1	RV	4	41	5	19	6	0	0	410000000	1900000000	0	50	3	0	yes	2.14e-17
2022-12-22	R1	VIII	4	7	6	19	6	0	0	700000000	1900000000	0	50	3	0	yes	1.25e-17
2022-12-22	R1	P1	4	45	5	8	6	0	0	450000000	800000000	0	50	3	0	yes	4.63e-17
2022-12-22	R1	P15	4	52	5	12	6	0	0	520000000	1200000000	0	50	3	0	yes	2.67e-17
2022-12-22	R1	none	5	5	6	18	6	11	1	500000000	1800000000	11000	11000	3	4.07e-15	no	4.07e-15
2022-12-22	R1	AI	5	9	6	6	6	3	0	900000000	600000000	300	300	3	1.85e-16	no	1.85e-16
2022-12-22	R1	BI	5	9	6	20	6	11	2	900000000	2000000000	110000	110000	3	2.04e-14	no	2.04e-14
2022-12-22	R1	KI	5	5	6	15	6	4	0	500000000	1500000000	400	400	3	1.78e-16	no	1.78e-16
2022-12-22	R1	R124I	5	8	6	8	6	0	0	800000000	800000000	0	50	3	0	yes	2.6e-17
2022-12-22	R1	RI	5	5	6	24	6	0	0	500000000	2400000000	0	50	3	0	yes	1.39e-17
2022-12-22	R1	RII	5	4	6	17	6	8	0	400000000	1700000000	800	800	3	3.92e-16	no	3.92e-16
2022-12-22	R1	RV	5	6	6	21	6	1	0	600000000	2100000000	100	100	3	2.65e-17	no	2.65e-17
2022-12-22	R1	VIII	5	5	6	14	6	0	0	500000000	1400000000	0	50	3	0	yes	2.38e-17
2022-12-22	R1	P1	5	5	6	10	6	0	0	500000000	1000000000	0	50	3	0	yes	3.33e-17
2022-12-22	R1	P15	5	7	6	10	6	0	0	700000000	1000000000	0	50	3	0	yes	2.38e-17
2023-01-12	RP4	none	1	7	6	15	6	6	4	700000000	1500000000	6000000	6000000	3.25	1.76e-12	no	1.76e-12
2023-01-12	RP4	AI	1	7	6	7	6	10	4	700000000	700000000	10000000	10000000	3.25	6.28e-12	no	6.28e-12
2023-01-12	RP4	BI	1	8	6	9	6	18	3	800000000	900000000	1800000	1800000	3.25	7.69e-13	no	7.69e-13
2023-01-12	RP4	KI	1	4	6	10	6	2	4	400000000	1000000000	2000000	2000000	3.25	1.54e-12	no	1.54e-12
2023-01-12	RP4	R124I	1	9	6	9	6	5	4	900000000	900000000	5000000	5000000	3.25	1.9e-12	no	1.9e-12
2023-01-12	RP4	RI	1	11	6	14	6	5	3	1100000000	1400000000	500000	500000	3.25	9.99e-14	no	9.99e-14
2023-01-12	RP4	RII	1	9	6	5	6	10	3	900000000	500000000	1000000	1000000	3.25	6.84e-13	no	6.84e-13
2023-01-12	RP4	RV	1	5	6	8	6	23	1	500000000	800000000	23000	23000	3.25	1.77e-14	no	1.77e-14
2023-01-12	RP4	VIII	1	5	6	6	6	22	3	500000000	600000000	2200000	2200000	3.25	2.26e-12	no	2.26e-12
2023-01-12	RP4	P1	1	10	6	4	6	15	3	1000000000	400000000	1500000	1500000	3.25	1.15e-12	no	1.15e-12
2023-01-12	RP4	P15	1	6	6	12	6	6	3	600000000	1200000000	600000	600000	3.25	2.56e-13	no	2.56e-13
2023-01-12	RP4	none	2	9	6	10	6	10	4	900000000	1000000000	10000000	10000000	3.25	3.42e-12	no	3.42e-12
2023-01-12	RP4	AI	2	5	6	10	6	6	4	500000000	1000000000	6000000	6000000	3.25	3.69e-12	no	3.69e-12
2023-01-12	RP4	KI	2	3	6	14	6	17	3	300000000	1400000000	1700000	1700000	3.25	1.25e-12	no	1.25e-12
2023-01-12	RP4	R124I	2	10	6	12	6	9	4	1000000000	1200000000	9000000	9000000	3.25	2.31e-12	no	2.31e-12
2023-01-12	RP4	RI	2	10	6	9	6	13	4	1000000000	900000000	13000000	13000000	3.25	4.44e-12	no	4.44e-12
2023-01-12	RP4	RII	2	14	6	4	6	7	4	1400000000	400000000	7000000	7000000	3.25	3.85e-12	no	3.85e-12
2023-01-12	RP4	RV	2	10	6	9	6	3	2	1000000000	900000000	30000	30000	3.25	1.03e-14	no	1.03e-14
2023-01-12	RP4	VIII	2	10	6	6	6	22	3	1000000000	600000000	2200000	2200000	3.25	1.13e-12	no	1.13e-12
2023-01-12	RP4	P1	2	9	6	5	6	9	3	900000000	500000000	900000	900000	3.25	6.15e-13	no	6.15e-13
2023-01-12	RP4	P15	2	4	6	5	6	4	3	400000000	500000000	400000	400000	3.25	6.15e-13	no	6.15e-13
2023-01-12	RP4	none	3	4	6	5	6	2	4	400000000	500000000	2000000	2000000	3.25	3.08e-12	no	3.08e-12
2023-01-12	RP4	AI	3	7	6	5	6	9	3	700000000	500000000	900000	900000	3.25	7.91e-13	no	7.91e-13
2023-01-12	RP4	BI	3	3	6	3	6	4	3	300000000	300000000	400000	400000	3.25	1.37e-12	no	1.37e-12
2023-01-12	RP4	KI	3	7	6	6	6	30	3	700000000	600000000	3000000	3000000	3.25	2.2e-12	no	2.2e-12
2023-01-12	RP4	R124I	3	7	6	5	6	4	4	700000000	500000000	4000000	4000000	3.25	3.52e-12	no	3.52e-12
2023-01-12	RP4	RI	3	7	6	5	6	7	3	700000000	500000000	700000	700000	3.25	6.15e-13	no	6.15e-13
2023-01-12	RP4	RII	3	3	6	1.6	6	14	3	300000000	160000000	1400000	1400000	3.25	8.97e-12	no	8.97e-12
2023-01-12	RP4	RV	3	7	6	4	6	7	2	700000000	400000000	70000	70000	3.25	7.69e-14	no	7.69e-14
2023-01-12	RP4	VIII	3	3	6	2.5	6	15	3	300000000	250000000	1500000	1500000	3.25	6.15e-12	no	6.15e-12
2023-01-12	RP4	P1	3	8	6	3	6	8	3	800000000	300000000	800000	800000	3.25	1.03e-12	no	1.03e-12
2023-01-12	RP4	P15	3	6	6	5	6	3	3	600000000	500000000	300000	300000	3.25	3.08e-13	no	3.08e-13
2023-01-12	RP4	none	4	9	6	10	6	3	4	900000000	1000000000	3000000	3000000	3.25	1.03e-12	no	1.03e-12
2023-01-12	RP4	AI	4	6	6	9	6	16	3	600000000	900000000	1600000	1600000	3.25	9.12e-13	no	9.12e-13
2023-01-12	RP4	BI	4	6	6	6	6	2	3	600000000	600000000	200000	200000	3.25	1.71e-13	no	1.71e-13
2023-01-12	RP4	KI	4	4	6	6	6	17	3	400000000	600000000	1700000	1700000	3.25	2.18e-12	no	2.18e-12
2023-01-12	RP4	R124I	4	6	6	6	6	3	4	600000000	600000000	3000000	3000000	3.25	2.56e-12	no	2.56e-12
2023-01-12	RP4	RI	4	6	6	8	6	11	3	600000000	800000000	1100000	1100000	3.25	7.05e-13	no	7.05e-13
2023-01-12	RP4	RII	4	7	6	5	6	18	3	700000000	500000000	1800000	1800000	3.25	1.58e-12	no	1.58e-12
2023-01-12	RP4	RV	4	7	6	10	6	13	1	700000000	1000000000	13000	13000	3.25	5.71e-15	no	5.71e-15
2023-01-12	RP4	VIII	4	6	6	7	6	21	3	600000000	700000000	2100000	2100000	3.25	1.54e-12	no	1.54e-12
2023-01-12	RP4	P1	4	9	6	6	6	23	3	900000000	600000000	2300000	2300000	3.25	1.31e-12	no	1.31e-12
2023-01-12	RP4	P15	4	9	6	7	6	26	2	900000000	700000000	260000	260000	3.25	1.27e-13	no	1.27e-13
2023-01-12	RP4	none	5	5	6	9	6	3	4	500000000	900000000	3000000	3000000	3.25	2.05e-12	no	2.05e-12
2023-01-12	RP4	AI	5	8	6	10	6	12	3	800000000	1000000000	1200000	1200000	3.25	4.62e-13	no	4.62e-13
2023-01-12	RP4	BI	5	9	6	6	6	5	2	900000000	600000000	50000	50000	3.25	2.85e-14	no	2.85e-14
2023-01-12	RP4	KI	5	11	6	16	6	24	3	1100000000	1600000000	2400000	2400000	3.25	4.2e-13	no	4.2e-13
2023-01-12	RP4	R124I	5	13	6	10	6	6	4	1300000000	1000000000	6000000	6000000	3.25	1.42e-12	no	1.42e-12
2023-01-12	RP4	RI	5	11	6	11	6	10	3	1100000000	1100000000	1000000	1000000	3.25	2.54e-13	no	2.54e-13
2023-01-12	RP4	RII	5	7	6	4	6	3	4	700000000	400000000	3000000	3000000	3.25	3.3e-12	no	3.3e-12
2023-01-12	RP4	RV	5	9	6	8	6	16	1	900000000	800000000	16000	16000	3.25	6.84e-15	no	6.84e-15
2023-01-12	RP4	VIII	5	5	6	6	6	20	3	500000000	600000000	2000000	2000000	3.25	2.05e-12	no	2.05e-12
2023-01-12	RP4	P1	5	7	6	4	6	13	3	700000000	400000000	1300000	1300000	3.25	1.43e-12	no	1.43e-12
2023-01-12	RP4	P15	5	5	6	9	6	6	3	500000000	900000000	600000	600000	3.25	4.1e-13	no	4.1e-13
2023-01-12	RIP113	none	1	9	6	10	6	17	4	900000000	1000000000	17000000	17000000	3.25	5.81e-12	no	5.81e-12
2023-01-12	RIP113	AI	1	9	6	5	6	17	4	900000000	500000000	17000000	17000000	3.25	1.16e-11	no	1.16e-11
2023-01-12	RIP113	BI	1	10	6	7	6	6	2	1000000000	700000000	60000	60000	3.25	2.64e-14	no	2.64e-14
2023-01-12	RIP113	KI	1	9	6	17	6	27	3	900000000	1700000000	2700000	2700000	3.25	5.43e-13	no	5.43e-13
2023-01-12	RIP113	R124I	1	8	6	12	6	24	4	800000000	1200000000	24000000	24000000	3.25	7.69e-12	no	7.69e-12
2023-01-12	RIP113	RI	1	6	6	9	6	12	3	600000000	900000000	1200000	1200000	3.25	6.84e-13	no	6.84e-13
2023-01-12	RIP113	RII	1	12	6	5	6	10	4	1200000000	500000000	10000000	10000000	3.25	5.13e-12	no	5.13e-12
2023-01-12	RIP113	RV	1	13	6	8	6	15	1	1300000000	800000000	15000	15000	3.25	4.44e-15	no	4.44e-15
2023-01-12	RIP113	VIII	1	10	6	14	6	13	3	1000000000	1400000000	1300000	1300000	3.25	2.86e-13	no	2.86e-13
2023-01-12	RIP113	P1	1	6	6	8	6	6	3	600000000	800000000	600000	600000	3.25	3.85e-13	no	3.85e-13
2023-01-12	RIP113	P15	1	5	6	5	6	15	3	500000000	500000000	1500000	1500000	3.25	1.85e-12	no	1.85e-12
2023-01-12	RIP113	none	2	7	6	6	6	23	4	700000000	600000000	23000000	23000000	3.25	1.68e-11	no	1.68e-11
2023-01-12	RIP113	AI	2	7	6	9	6	24	4	700000000	900000000	24000000	24000000	3.25	1.17e-11	no	1.17e-11
2023-01-12	RIP113	BI	2	8	6	7	6	4	3	800000000	700000000	400000	400000	3.25	2.2e-13	no	2.2e-13
2023-01-12	RIP113	KI	2	6	6	11	6	2	4	600000000	1100000000	2000000	2000000	3.25	9.32e-13	no	9.32e-13
2023-01-12	RIP113	R124I	2	16	6	10	6	25	4	1600000000	1000000000	25000000	25000000	3.25	4.81e-12	no	4.81e-12
2023-01-12	RIP113	RI	2	11	6	10	6	20	3	1100000000	1000000000	2000000	2000000	3.25	5.59e-13	no	5.59e-13
2023-01-12	RIP113	RII	2	9	6	5	6	3	4	900000000	500000000	3000000	3000000	3.25	2.05e-12	no	2.05e-12
2023-01-12	RIP113	RV	2	7	6	6	6	3	2	700000000	600000000	30000	30000	3.25	2.2e-14	no	2.2e-14
2023-01-12	RIP113	VIII	2	9	6	5	6	17	3	900000000	500000000	1700000	1700000	3.25	1.16e-12	no	1.16e-12
2023-01-12	RIP113	P1	2	6	6	6	6	8	3	600000000	600000000	800000	800000	3.25	6.84e-13	no	6.84e-13
2023-01-12	RIP113	P15	2	6	6	7	6	12	3	600000000	700000000	1200000	1200000	3.25	8.79e-13	no	8.79e-13
2023-01-12	RIP113	none	3	8	6	11	6	22	4	800000000	1100000000	22000000	22000000	3.25	7.69e-12	no	7.69e-12
2023-01-12	RIP113	AI	3	8	6	6	6	26	4	800000000	600000000	26000000	26000000	3.25	1.67e-11	no	1.67e-11
2023-01-12	RIP113	BI	3	7	6	12	6	34	2	700000000	1200000000	340000	340000	3.25	1.25e-13	no	1.25e-13
2023-01-12	RIP113	KI	3	5	6	11	6	24	3	500000000	1100000000	2400000	2400000	3.25	1.34e-12	no	1.34e-12
2023-01-12	RIP113	R124I	3	9	6	10	6	33	4	900000000	1000000000	33000000	33000000	3.25	1.13e-11	no	1.13e-11
2023-01-12	RIP113	RI	3	18	6	11	6	4	4	1800000000	1100000000	4000000	4000000	3.25	6.22e-13	no	6.22e-13
2023-01-12	RIP113	RII	3	13	6	7	6	8	4	1300000000	700000000	8000000	8000000	3.25	2.7e-12	no	2.7e-12
2023-01-12	RIP113	RV	3	11	6	8	6	17	1	1100000000	800000000	17000	17000	3.25	5.94e-15	no	5.94e-15
2023-01-12	RIP113	VIII	3	12	6	14	6	10	3	1200000000	1400000000	1000000	1000000	3.25	1.83e-13	no	1.83e-13
2023-01-12	RIP113	P1	3	7	6	4	6	9	3	700000000	400000000	900000	900000	3.25	9.89e-13	no	9.89e-13
2023-01-12	RIP113	P15	3	9	6	11	6	7	3	900000000	1100000000	700000	700000	3.25	2.18e-13	no	2.18e-13
2023-01-12	RIP113	none	4	7	6	7	6	20	4	700000000	700000000	20000000	20000000	3.25	1.26e-11	no	1.26e-11
2023-01-12	RIP113	AI	4	9	6	7	6	2	5	900000000	700000000	20000000	20000000	3.25	9.77e-12	no	9.77e-12
2023-01-12	RIP113	BI	4	9	6	14	6	2	3	900000000	1400000000	200000	200000	3.25	4.88e-14	no	4.88e-14
2023-01-12	RIP113	KI	4	5	6	14	6	4	4	500000000	1400000000	4000000	4000000	3.25	1.76e-12	no	1.76e-12
2023-01-12	RIP113	R124I	4	7	6	8	6	24	4	700000000	800000000	24000000	24000000	3.25	1.32e-11	no	1.32e-11
2023-01-12	RIP113	RI	4	15	6	8	6	2	4	1500000000	800000000	2000000	2000000	3.25	5.13e-13	no	5.13e-13
2023-01-12	RIP113	RII	4	6	6	5	6	4	4	600000000	500000000	4000000	4000000	3.25	4.1e-12	no	4.1e-12
2023-01-12	RIP113	RV	4	13	6	10	6	2	2	1300000000	1000000000	20000	20000	3.25	4.73e-15	no	4.73e-15
2023-01-12	RIP113	VIII	4	17	6	7	6	16	3	1700000000	700000000	1600000	1600000	3.25	4.14e-13	no	4.14e-13
2023-01-12	RIP113	P1	4	10	6	5	6	17	3	1000000000	500000000	1700000	1700000	3.25	1.05e-12	no	1.05e-12
2023-01-12	RIP113	P15	4	9	6	6	6	16	3	900000000	600000000	1600000	1600000	3.25	9.12e-13	no	9.12e-13
2023-01-12	RIP113	none	5	11	6	10	6	20	4	1100000000	1000000000	20000000	20000000	3.25	5.59e-12	no	5.59e-12
2023-01-12	RIP113	AI	5	6	6	6	6	21	4	600000000	600000000	21000000	21000000	3.25	1.79e-11	no	1.79e-11
2023-01-12	RIP113	BI	5	9	6	12	6	36	2	900000000	1200000000	360000	360000	3.25	1.03e-13	no	1.03e-13
2023-01-12	RIP113	KI	5	7	6	13	6	4	4	700000000	1300000000	4000000	4000000	3.25	1.35e-12	no	1.35e-12
2023-01-12	RIP113	R124I	5	6	6	9	6	35	4	600000000	900000000	35000000	35000000	3.25	1.99e-11	no	1.99e-11
2023-01-12	RIP113	RI	5	6	6	11	6	18	3	600000000	1100000000	1800000	1800000	3.25	8.39e-13	no	8.39e-13
2023-01-12	RIP113	RII	5	11	6	6	6	12	4	1100000000	600000000	12000000	12000000	3.25	5.59e-12	no	5.59e-12
2023-01-12	RIP113	RV	5	8	6	7	6	11	1	800000000	700000000	11000	11000	3.25	6.04e-15	no	6.04e-15
2023-01-12	RIP113	VIII	5	9	6	6	6	14	3	900000000	600000000	1400000	1400000	3.25	7.98e-13	no	7.98e-13
2023-01-12	RIP113	P1	5	5	6	9	6	16	3	500000000	900000000	1600000	1600000	3.25	1.09e-12	no	1.09e-12
2023-01-12	RIP113	P15	5	5	6	7	6	11	3	500000000	700000000	1100000	1100000	3.25	9.67e-13	no	9.67e-13
2023-01-12	pB10	none	1	8	6	14	6	10	4	800000000	1400000000	10000000	10000000	3.25	2.75e-12	no	2.75e-12
2023-01-12	pB10	AI	1	6	6	9	6	6	4	600000000	900000000	6000000	6000000	3.25	3.42e-12	no	3.42e-12
2023-01-12	pB10	BI	1	11	6	12	6	30	3	1100000000	1200000000	3000000	3000000	3.25	6.99e-13	no	6.99e-13
2023-01-12	pB10	KI	1	5	6	9	6	10	3	500000000	900000000	1000000	1000000	3.25	6.84e-13	no	6.84e-13
2023-01-12	pB10	R124I	1	6	6	6	6	9	4	600000000	600000000	9000000	9000000	3.25	7.69e-12	no	7.69e-12
2023-01-12	pB10	RI	1	7	6	12	6	3	1	700000000	1200000000	3000	3000	3.25	1.1e-15	no	1.1e-15
2023-01-12	pB10	RII	1	11	6	6	6	2	4	1100000000	600000000	2000000	2000000	3.25	9.32e-13	no	9.32e-13
2023-01-12	pB10	RV	1	7	6	8	6	2	1	700000000	800000000	2000	2000	3.25	1.1e-15	no	1.1e-15
2023-01-12	pB10	VIII	1	6	6	8	6	23	1	600000000	800000000	23000	23000	3.25	1.47e-14	no	1.47e-14
2023-01-12	pB10	P1	1	8	6	8	6	5	3	800000000	800000000	500000	500000	3.25	2.4e-13	no	2.4e-13
2023-01-12	pB10	P15	1	5	6	14	6	4	3	500000000	1400000000	400000	400000	3.25	1.76e-13	no	1.76e-13
2023-01-12	pB10	none	2	9	6	13	6	3	4	900000000	1300000000	3000000	3000000	3.25	7.89e-13	no	7.89e-13
2023-01-12	pB10	AI	2	10	6	11	6	18	3	1000000000	1100000000	1800000	1800000	3.25	5.03e-13	no	5.03e-13
2023-01-12	pB10	BI	2	6	6	7	6	35	3	600000000	700000000	3500000	3500000	3.25	2.56e-12	no	2.56e-12
2023-01-12	pB10	KI	2	7	6	13	6	17	3	700000000	1300000000	1700000	1700000	3.25	5.75e-13	no	5.75e-13
2023-01-12	pB10	R124I	2	15	6	14	6	17	4	1500000000	1400000000	17000000	17000000	3.25	2.49e-12	no	2.49e-12
2023-01-12	pB10	RI	2	6	6	13	6	1	1	600000000	1300000000	1000	1000	3.25	3.94e-16	no	3.94e-16
2023-01-12	pB10	RII	2	7	6	7	6	13	3	700000000	700000000	1300000	1300000	3.25	8.16e-13	no	8.16e-13
2023-01-12	pB10	RV	2	11	6	8	6	0	1	1100000000	800000000	0	250	3.25	0	yes	8.74e-17
2023-01-12	pB10	VIII	2	14	6	7	6	13	1	1400000000	700000000	13000	13000	3.25	4.08e-15	no	4.08e-15
2023-01-12	pB10	P1	2	10	6	5	6	4	3	1000000000	500000000	400000	400000	3.25	2.46e-13	no	2.46e-13
2023-01-12	pB10	P15	2	15	6	7	6	35	2	1500000000	700000000	350000	350000	3.25	1.03e-13	no	1.03e-13
2023-01-12	pB10	none	3	10	6	13	6	4	4	1000000000	1300000000	4000000	4000000	3.25	9.47e-13	no	9.47e-13
2023-01-12	pB10	AI	3	8	6	6	6	20	3	800000000	600000000	2000000	2000000	3.25	1.28e-12	no	1.28e-12
2023-01-12	pB10	BI	3	8	6	10	6	30	3	800000000	1000000000	3000000	3000000	3.25	1.15e-12	no	1.15e-12
2023-01-12	pB10	KI	3	7	6	16	6	12	3	700000000	1600000000	1200000	1200000	3.25	3.3e-13	no	3.3e-13
2023-01-12	pB10	R124I	3	7	6	6	6	8	4	700000000	600000000	8000000	8000000	3.25	5.86e-12	no	5.86e-12
2023-01-12	pB10	RI	3	7	6	11	6	1	1	700000000	1100000000	1000	1000	3.25	4e-16	no	4e-16
2023-01-12	pB10	RII	3	8	6	5	6	19	3	800000000	500000000	1900000	1900000	3.25	1.46e-12	no	1.46e-12
2023-01-12	pB10	RV	3	11	6	12	6	1	1	1100000000	1200000000	1000	1000	3.25	2.33e-16	no	2.33e-16
2023-01-12	pB10	VIII	3	12	6	13	6	16	1	1200000000	1300000000	16000	16000	3.25	3.16e-15	no	3.16e-15
2023-01-12	pB10	P1	3	9	6	5	6	3	3	900000000	500000000	300000	300000	3.25	2.05e-13	no	2.05e-13
2023-01-12	pB10	P15	3	6	6	12	6	19	2	600000000	1200000000	190000	190000	3.25	8.12e-14	no	8.12e-14
2023-01-12	pB10	none	4	14	6	10	6	4	4	1400000000	1000000000	4000000	4000000	3.25	8.79e-13	no	8.79e-13
2023-01-12	pB10	AI	4	6	6	7	6	16	3	600000000	700000000	1600000	1600000	3.25	1.17e-12	no	1.17e-12
2023-01-12	pB10	BI	4	13	6	12	6	21	3	1300000000	1200000000	2100000	2100000	3.25	4.14e-13	no	4.14e-13
2023-01-12	pB10	KI	4	11	6	14	6	15	3	1100000000	1400000000	1500000	1500000	3.25	3e-13	no	3e-13
2023-01-12	pB10	R124I	4	9	6	8	6	3	4	900000000	800000000	3000000	3000000	3.25	1.28e-12	no	1.28e-12
2023-01-12	pB10	RI	4	7	6	12	6	1	1	700000000	1200000000	1000	1000	3.25	3.66e-16	no	3.66e-16
2023-01-12	pB10	RII	4	10	6	5	6	13	3	1000000000	500000000	1300000	1300000	3.25	8e-13	no	8e-13
2023-01-12	pB10	RV	4	7	6	7	6	0	1	700000000	700000000	0	250	3.25	0	yes	1.57e-16
2023-01-12	pB10	VIII	4	8	6	15	6	13	1	800000000	1500000000	13000	13000	3.25	3.33e-15	no	3.33e-15
2023-01-12	pB10	P1	4	13	6	8	6	3	3	1300000000	800000000	300000	300000	3.25	8.88e-14	no	8.88e-14
2023-01-12	pB10	P15	4	5	6	11	6	34	2	500000000	1100000000	340000	340000	3.25	1.9e-13	no	1.9e-13
2023-01-12	pB10	none	5	11	6	12	6	3	4	1100000000	1200000000	3000000	3000000	3.25	6.99e-13	no	6.99e-13
2023-01-12	pB10	AI	5	10	6	8	6	25	3	1000000000	800000000	2500000	2500000	3.25	9.62e-13	no	9.62e-13
2023-01-12	pB10	BI	5	8	6	7	6	18	3	800000000	700000000	1800000	1800000	3.25	9.89e-13	no	9.89e-13
2023-01-12	pB10	KI	5	6	6	14	6	5	3	600000000	1400000000	500000	500000	3.25	1.83e-13	no	1.83e-13
2023-01-12	pB10	R124I	5	6	6	11	6	5	4	600000000	1100000000	5000000	5000000	3.25	2.33e-12	no	2.33e-12
2023-01-12	pB10	RI	5	8	6	9	6	NA	1	800000000	900000000	0	250	3.25	0	yes	1.07e-16
2023-01-12	pB10	RII	5	12	6	6	6	2	4	1200000000	600000000	2000000	2000000	3.25	8.55e-13	no	8.55e-13
2023-01-12	pB10	RV	5	5	6	7	6	0	1	500000000	700000000	0	250	3.25	0	yes	2.2e-16
2023-01-12	pB10	VIII	5	9	6	5	6	17	1	900000000	500000000	17000	17000	3.25	1.16e-14	no	1.16e-14
2023-01-12	pB10	P1	5	11	6	4	6	30	2	1100000000	400000000	300000	300000	3.25	2.1e-13	no	2.1e-13
2023-01-12	pB10	P15	5	6	6	10	6	3	3	600000000	1000000000	300000	300000	3.25	1.54e-13	no	1.54e-13
2023-01-19	pESBL	none	1	7.5	6	9.5	6	30	3	750000000	950000000	3000000	3000000	3.2	1.32e-12	no	1.32e-12
2023-01-19	pESBL	AI	1	12	6	5.5	6	6	3	1200000000	550000000	600000	600000	3.2	2.84e-13	no	2.84e-13
2023-01-19	pESBL	BI	1	8.5	6	30	6	1	1	850000000	3000000000	1000	1000	3.2	1.23e-16	no	1.23e-16
2023-01-19	pESBL	KI	1	6.5	6	13	6	7	2	650000000	1300000000	70000	70000	3.2	2.59e-14	no	2.59e-14
2023-01-19	pESBL	R124I	1	14	6	12.5	6	21	3	1400000000	1250000000	2100000	2100000	3.2	3.75e-13	no	3.75e-13
2023-01-19	pESBL	RI	1	4.5	6	11.5	6	0	0	450000000	1150000000	0	50	3.2	0	yes	3.02e-17
2023-01-19	pESBL	RII	1	7.5	6	8	6	15	3	750000000	800000000	1500000	1500000	3.2	7.81e-13	no	7.81e-13
2023-01-19	pESBL	RV	1	5.5	6	17.5	6	0	0	550000000	1750000000	0	50	3.2	0	yes	1.62e-17
2023-01-19	pESBL	VIII	1	11	6	11	6	10	2	1100000000	1100000000	100000	100000	3.2	2.58e-14	no	2.58e-14
2023-01-19	pESBL	P1	1	10.5	6	5.5	6	4	2	1050000000	550000000	40000	40000	3.2	2.16e-14	no	2.16e-14
2023-01-19	pESBL	P15	1	7.5	6	12	6	2	1	750000000	1200000000	2000	2000	3.2	6.94e-16	no	6.94e-16
2023-01-19	pESBL	none	2	5.5	6	8.5	6	13	3	550000000	850000000	1300000	1300000	3.2	8.69e-13	no	8.69e-13
2023-01-19	pESBL	AI	2	11.5	6	7	6	5	3	1150000000	700000000	500000	500000	3.2	1.94e-13	no	1.94e-13
2023-01-19	pESBL	BI	2	6.5	6	14.5	6	2	0	650000000	1450000000	200	200	3.2	6.63e-17	no	6.63e-17
2023-01-19	pESBL	KI	2	7.5	6	17.5	6	17	2	750000000	1750000000	170000	170000	3.2	4.05e-14	no	4.05e-14
2023-01-19	pESBL	R124I	2	11.5	6	12	6	8	3	1150000000	1200000000	800000	800000	3.2	1.81e-13	no	1.81e-13
2023-01-19	pESBL	RI	2	10	6	15	6	0	0	1000000000	1500000000	0	50	3.2	0	yes	1.04e-17
2023-01-19	pESBL	RII	2	10.5	6	7.5	6	10	3	1050000000	750000000	1000000	1000000	3.2	3.97e-13	no	3.97e-13
2023-01-19	pESBL	RV	2	9.5	6	14.5	6	0	0	950000000	1450000000	0	50	3.2	0	yes	1.13e-17
2023-01-19	pESBL	VIII	2	6.5	6	14.5	6	12	2	650000000	1450000000	120000	120000	3.2	3.98e-14	no	3.98e-14
2023-01-19	pESBL	P1	2	14	6	10.5	6	18.5	1	1400000000	1050000000	18500	18500	3.2	3.93e-15	no	3.93e-15
2023-01-19	pESBL	P15	2	26	6	26	6	1.5	1	2600000000	2600000000	1500	1500	3.2	6.93e-17	no	6.93e-17
2023-01-19	pESBL	none	3	6	6	8.5	6	4	3	600000000	850000000	400000	400000	3.2	2.45e-13	no	2.45e-13
2023-01-19	pESBL	AI	3	8.5	6	10.5	6	19	2	850000000	1050000000	190000	190000	3.2	6.65e-14	no	6.65e-14
2023-01-19	pESBL	BI	3	6	6	25	6	2	1	600000000	2500000000	2000	2000	3.2	4.17e-16	no	4.17e-16
2023-01-19	pESBL	KI	3	7.5	6	15.5	6	7	2	750000000	1550000000	70000	70000	3.2	1.88e-14	no	1.88e-14
2023-01-19	pESBL	R124I	3	14	6	11	6	9	3	1400000000	1100000000	900000	900000	3.2	1.83e-13	no	1.83e-13
2023-01-19	pESBL	RI	3	4	6	14	6	0	1	400000000	1400000000	0	500	3.2	0	yes	2.79e-16
2023-01-19	pESBL	RII	3	5	6	8.5	6	7	3	500000000	850000000	700000	700000	3.2	5.15e-13	no	5.15e-13
2023-01-19	pESBL	RV	3	9	6	14	6	0	1	900000000	1400000000	0	500	3.2	0	yes	1.24e-16
2023-01-19	pESBL	VIII	3	6.5	6	10.5	6	7	2	650000000	1050000000	70000	70000	3.2	3.21e-14	no	3.21e-14
2023-01-19	pESBL	P1	3	6.5	6	6.5	6	5	2	650000000	650000000	50000	50000	3.2	3.7e-14	no	3.7e-14
2023-01-19	pESBL	P15	3	15	6	6.5	6	2.5	1	1500000000	650000000	2500	2500	3.2	8.01e-16	no	8.01e-16
2023-01-19	pESBL	none	4	9.5	6	13	6	10	3	950000000	1300000000	1000000	1000000	3.2	2.53e-13	no	2.53e-13
2023-01-19	pESBL	AI	4	11	6	8	6	4	3	1100000000	800000000	400000	400000	3.2	1.42e-13	no	1.42e-13
2023-01-19	pESBL	BI	4	9	6	27	6	3	0	900000000	2700000000	300	300	3.2	3.86e-17	no	3.86e-17
2023-01-19	pESBL	KI	4	7	6	16.5	6	7	2	700000000	1650000000	70000	70000	3.2	1.89e-14	no	1.89e-14
2023-01-19	pESBL	R124I	4	7	6	10.5	6	5	3	700000000	1050000000	500000	500000	3.2	2.13e-13	no	2.13e-13
2023-01-19	pESBL	RI	4	9.5	6	14	6	0	0	950000000	1400000000	0	50	3.2	0	yes	1.17e-17
2023-01-19	pESBL	RII	4	5	6	11	6	7	3	500000000	1100000000	700000	700000	3.2	3.98e-13	no	3.98e-13
2023-01-19	pESBL	RV	4	8.5	6	16.5	6	0	0	850000000	1650000000	0	50	3.2	0	yes	1.11e-17
2023-01-19	pESBL	VIII	4	7.5	6	14	6	6	2	750000000	1400000000	60000	60000	3.2	1.79e-14	no	1.79e-14
2023-01-19	pESBL	P1	4	10	6	6	6	19	1	1000000000	600000000	19000	19000	3.2	9.9e-15	no	9.9e-15
2023-01-19	pESBL	P15	4	7.5	6	7.5	6	3	1	750000000	750000000	3000	3000	3.2	1.67e-15	no	1.67e-15
2023-01-19	pESBL	none	5	8	6	16.5	6	5	3	800000000	1650000000	500000	500000	3.2	1.18e-13	no	1.18e-13
2023-01-19	pESBL	AI	5	11.5	6	11.5	6	6	3	1150000000	1150000000	600000	600000	3.2	1.42e-13	no	1.42e-13
2023-01-19	pESBL	BI	5	11.5	6	24	6	1	1	1150000000	2400000000	1000	1000	3.2	1.13e-16	no	1.13e-16
2023-01-19	pESBL	KI	5	8.5	6	17	6	6	2	850000000	1700000000	60000	60000	3.2	1.3e-14	no	1.3e-14
2023-01-19	pESBL	R124I	5	15	6	13	6	9	3	1500000000	1300000000	900000	900000	3.2	1.44e-13	no	1.44e-13
2023-01-19	pESBL	RI	5	12	6	17	6	2	1	1200000000	1700000000	2000	2000	3.2	3.06e-16	no	3.06e-16
2023-01-19	pESBL	RII	5	7.5	6	13.5	6	3	3	750000000	1350000000	300000	300000	3.2	9.26e-14	no	9.26e-14
2023-01-19	pESBL	RV	5	6.5	6	16.5	6	2	1	650000000	1650000000	2000	2000	3.2	5.83e-16	no	5.83e-16
2023-01-19	pESBL	VIII	5	7	6	32	6	6	2	700000000	3200000000	60000	60000	3.2	8.37e-15	no	8.37e-15
2023-01-19	pESBL	P1	5	13	6	5	6	2	2	1300000000	500000000	20000	20000	3.2	9.62e-15	no	9.62e-15
2023-01-19	pESBL	P15	5	8.5	6	30	6	2.5	1	850000000	3000000000	2500	2500	3.2	3.06e-16	no	3.06e-16
2023-02-07	R388	none	1	5.5	6	16.5	6	14	4	550000000	1650000000	14000000	14000000	3	5.14e-12	no	5.14e-12
2023-02-07	R388	AI	1	4	6	5.5	6	6	4	400000000	550000000	6000000	6000000	3	9.09e-12	no	9.09e-12
2023-02-07	R388	BI	1	9.5	6	17.5	6	28	2	950000000	1750000000	280000	280000	3	5.61e-14	no	5.61e-14
2023-02-07	R388	KI	1	5.5	6	17.5	6	3	3	550000000	1750000000	300000	300000	3	1.04e-13	no	1.04e-13
2023-02-07	R388	R124I	1	4.5	6	9.5	6	4	4	450000000	950000000	4000000	4000000	3	3.12e-12	no	3.12e-12
2023-02-07	R388	RI	1	3.5	6	16	6	7	3	350000000	1600000000	700000	700000	3	4.17e-13	no	4.17e-13
2023-02-07	R388	RII	1	4.5	6	16.5	6	8	4	450000000	1650000000	8000000	8000000	3	3.59e-12	no	3.59e-12
2023-02-07	R388	RV	1	4.5	6	15.5	6	25	1	450000000	1550000000	25000	25000	3	1.19e-14	no	1.19e-14
2023-02-07	R388	VIII	1	5.5	6	18.5	6	37	2	550000000	1850000000	370000	370000	3	1.21e-13	no	1.21e-13
2023-02-07	R388	P1	1	8	6	7.5	6	9	3	800000000	750000000	900000	900000	3	5e-13	no	5e-13
2023-02-07	R388	P15	1	4	6	8.5	6	20	3	400000000	850000000	2000000	2000000	3	1.96e-12	no	1.96e-12
2023-02-07	R388	none	2	6.5	6	14	6	14	4	650000000	1400000000	14000000	14000000	3	5.13e-12	no	5.13e-12
2023-02-07	R388	AI	2	8	6	5	6	30	3	800000000	500000000	3000000	3000000	3	2.5e-12	no	2.5e-12
2023-02-07	R388	BI	2	8.5	6	20	6	21	2	850000000	2000000000	210000	210000	3	4.12e-14	no	4.12e-14
2023-02-07	R388	KI	2	5	6	18	6	6	3	500000000	1800000000	600000	600000	3	2.22e-13	no	2.22e-13
2023-02-07	R388	R124I	2	6.5	6	10	6	5	4	650000000	1000000000	5000000	5000000	3	2.56e-12	no	2.56e-12
2023-02-07	R388	RI	2	4	6	21.5	6	20	3	400000000	2150000000	2000000	2000000	3	7.75e-13	no	7.75e-13
2023-02-07	R388	RII	2	4.5	6	14.5	6	5	4	450000000	1450000000	5000000	5000000	3	2.55e-12	no	2.55e-12
2023-02-07	R388	RV	2	1	6	4.5	6	25	1	100000000	450000000	25000	25000	3	1.85e-13	no	1.85e-13
2023-02-07	R388	VIII	2	10	6	24.5	6	3	3	1000000000	2450000000	300000	300000	3	4.08e-14	no	4.08e-14
2023-02-07	R388	P1	2	9.5	6	9	6	10	3	950000000	900000000	1000000	1000000	3	3.9e-13	no	3.9e-13
2023-02-07	R388	P15	2	6.5	6	11.5	6	28	3	650000000	1150000000	2800000	2800000	3	1.25e-12	no	1.25e-12
2023-02-07	R388	none	3	4.5	6	11	6	58	3	450000000	1100000000	5800000	5800000	3	3.91e-12	no	3.91e-12
2023-02-07	R388	AI	3	5.5	6	5.5	6	37	3	550000000	550000000	3700000	3700000	3	4.08e-12	no	4.08e-12
2023-02-07	R388	BI	3	6.5	6	18	6	17	2	650000000	1800000000	170000	170000	3	4.84e-14	no	4.84e-14
2023-02-07	R388	KI	3	4	6	21.5	6	4	3	400000000	2150000000	400000	400000	3	1.55e-13	no	1.55e-13
2023-02-07	R388	R124I	3	6	6	10.5	6	39	3	600000000	1050000000	3900000	3900000	3	2.06e-12	no	2.06e-12
2023-02-07	R388	RI	3	8	6	16	6	8	3	800000000	1600000000	800000	800000	3	2.08e-13	no	2.08e-13
2023-02-07	R388	RII	3	6.5	6	22	6	52	3	650000000	2200000000	5200000	5200000	3	1.21e-12	no	1.21e-12
2023-02-07	R388	RV	3	8	6	15.5	6	19	1	800000000	1550000000	19000	19000	3	5.11e-15	no	5.11e-15
2023-02-07	R388	VIII	3	5	6	9	6	28	2	500000000	900000000	280000	280000	3	2.07e-13	no	2.07e-13
2023-02-07	R388	P1	3	6	6	7.5	6	38	2	600000000	750000000	380000	380000	3	2.81e-13	no	2.81e-13
2023-02-07	R388	P15	3	4.5	6	6.5	6	14	3	450000000	650000000	1400000	1400000	3	1.6e-12	no	1.6e-12
2023-02-07	R388	none	4	6	6	13.5	6	50	3	600000000	1350000000	5000000	5000000	3	2.06e-12	no	2.06e-12
2023-02-07	R388	AI	4	5.5	6	6	6	33	3	550000000	600000000	3300000	3300000	3	3.33e-12	no	3.33e-12
2023-02-07	R388	BI	4	5.5	6	17	6	27	2	550000000	1700000000	270000	270000	3	9.63e-14	no	9.63e-14
2023-02-07	R388	KI	4	4	6	13	6	6	3	400000000	1300000000	600000	600000	3	3.85e-13	no	3.85e-13
2023-02-07	R388	R124I	4	3	6	5.5	6	22	3	300000000	550000000	2200000	2200000	3	4.44e-12	no	4.44e-12
2023-02-07	R388	RI	4	4	6	12.5	6	9	3	400000000	1250000000	900000	900000	3	6e-13	no	6e-13
2023-02-07	R388	RII	4	7	6	13.5	6	48	3	700000000	1350000000	4800000	4800000	3	1.69e-12	no	1.69e-12
2023-02-07	R388	RV	4	4.5	6	11	6	19	1	450000000	1100000000	19000	19000	3	1.28e-14	no	1.28e-14
2023-02-07	R388	VIII	4	5.5	6	15.5	6	32	2	550000000	1550000000	320000	320000	3	1.25e-13	no	1.25e-13
2023-02-07	R388	P1	4	9	6	9.5	6	4	3	900000000	950000000	400000	400000	3	1.56e-13	no	1.56e-13
2023-02-07	R388	P15	4	6.5	6	11	6	6	3	650000000	1100000000	600000	600000	3	2.8e-13	no	2.8e-13
2023-02-07	R388	none	5	5.5	6	14	6	39	3	550000000	1400000000	3900000	3900000	3	1.69e-12	no	1.69e-12
2023-02-07	R388	AI	5	8	6	11.5	6	30	3	800000000	1150000000	3000000	3000000	3	1.09e-12	no	1.09e-12
2023-02-07	R388	BI	5	11	6	31	6	5	3	1100000000	3100000000	500000	500000	3	4.89e-14	no	4.89e-14
2023-02-07	R388	KI	5	3.5	6	18	6	6	3	350000000	1800000000	600000	600000	3	3.17e-13	no	3.17e-13
2023-02-07	R388	R124I	5	4.5	6	5.5	6	42	3	450000000	550000000	4200000	4200000	3	5.66e-12	no	5.66e-12
2023-02-07	R388	RI	5	7.5	6	14	6	8	3	750000000	1400000000	800000	800000	3	2.54e-13	no	2.54e-13
2023-02-07	R388	RII	5	8	6	14.5	6	41	3	800000000	1450000000	4100000	4100000	3	1.18e-12	no	1.18e-12
2023-02-07	R388	RV	5	4.5	6	19	6	22	1	450000000	1900000000	22000	22000	3	8.58e-15	no	8.58e-15
2023-02-07	R388	VIII	5	4	6	14.5	6	27	2	400000000	1450000000	270000	270000	3	1.55e-13	no	1.55e-13
2023-02-07	R388	P1	5	9.5	6	5.5	6	7	3	950000000	550000000	700000	700000	3	4.47e-13	no	4.47e-13
2023-02-07	R388	P15	5	6.5	6	10.5	6	26	3	650000000	1050000000	2600000	2600000	3	1.27e-12	no	1.27e-12
2023-02-07	R6K	none	1	10	6	18	6	502	0	1000000000	1800000000	717	717	4.5	8.85e-17	no	8.85e-17
2023-02-07	R6K	AI	1	11	6	16	6	20	0	1100000000	1600000000	28.6	28.6	4.5	3.61e-18	no	3.61e-18
2023-02-07	R6K	BI	1	12	6	44	6	0	0	1200000000	4400000000	0	1.43	4.5	0	yes	6.01e-20
2023-02-07	R6K	KI	1	10	6	33	6	21	0	1000000000	3300000000	30	30	4.5	2.02e-18	no	2.02e-18
2023-02-07	R6K	R124I	1	15	6	25	6	117	0	1500000000	2500000000	167	167	4.5	9.9e-18	no	9.9e-18
2023-02-07	R6K	RI	1	10	6	30	6	5	0	1000000000	3000000000	7.14	7.14	4.5	5.29e-19	no	5.29e-19
2023-02-07	R6K	RII	1	8	6	28	6	119	0	800000000	2800000000	170	170	4.5	1.69e-17	no	1.69e-17
2023-02-07	R6K	RV	1	9	6	27	6	0	0	900000000	2700000000	0	1.43	4.5	0	yes	1.31e-19
2023-02-07	R6K	VIII	1	11	6	35	6	1	0	1100000000	3500000000	1.43	1.43	4.5	8.25e-20	no	8.25e-20
2023-02-07	R6K	P1	1	17	6	26	6	7	0	1700000000	2600000000	10	10	4.5	5.03e-19	no	5.03e-19
2023-02-07	R6K	P15	1	15	6	23	6	65	0	1500000000	2300000000	92.9	92.9	4.5	5.98e-18	no	5.98e-18
2023-02-07	R6K	none	2	16	6	26	6	278	0	1600000000	2600000000	397	397	4.5	2.12e-17	no	2.12e-17
2023-02-07	R6K	AI	2	16	6	11	6	43	0	1600000000	1100000000	61.4	61.4	4.5	7.76e-18	no	7.76e-18
2023-02-07	R6K	BI	2	16	6	51	6	0	0	1600000000	5100000000	0	1.43	4.5	0	yes	3.89e-20
2023-02-07	R6K	KI	2	17	6	37	6	35	0	1700000000	3700000000	50	50	4.5	1.77e-18	no	1.77e-18
2023-02-07	R6K	R124I	2	17	6	23	6	100	0	1700000000	2300000000	143	143	4.5	8.12e-18	no	8.12e-18
2023-02-07	R6K	RI	2	8	6	26	6	4	0	800000000	2600000000	5.71	5.71	4.5	6.11e-19	no	6.11e-19
2023-02-07	R6K	RII	2	12	6	25	6	328	0	1200000000	2500000000	469	469	4.5	3.47e-17	no	3.47e-17
2023-02-07	R6K	RV	2	5	6	23	6	2	0	500000000	2300000000	2.86	2.86	4.5	5.52e-19	no	5.52e-19
2023-02-07	R6K	VIII	2	8	6	26	6	1	0	800000000	2600000000	1.43	1.43	4.5	1.53e-19	no	1.53e-19
2023-02-07	R6K	P1	2	10	6	17	6	8	0	1000000000	1700000000	11.4	11.4	4.5	1.49e-18	no	1.49e-18
2023-02-07	R6K	P15	2	13	6	16	6	19	0	1300000000	1600000000	27.1	27.1	4.5	2.9e-18	no	2.9e-18
2023-02-07	R6K	none	3	10	6	23	6	320	0	1000000000	2300000000	457	457	4.5	4.42e-17	no	4.42e-17
2023-02-07	R6K	AI	3	15	6	12	6	37	0	1500000000	1200000000	52.9	52.9	4.5	6.53e-18	no	6.53e-18
2023-02-07	R6K	BI	3	11	6	43	6	1	0	1100000000	4300000000	1.43	1.43	4.5	6.71e-20	no	6.71e-20
2023-02-07	R6K	KI	3	10	6	26	6	1	0	1000000000	2600000000	1.43	1.43	4.5	1.22e-19	no	1.22e-19
2023-02-07	R6K	R124I	3	17	6	24	6	101	0	1700000000	2400000000	144	144	4.5	7.86e-18	no	7.86e-18
2023-02-07	R6K	RI	3	8	6	16	6	8	0	800000000	1600000000	11.4	11.4	4.5	1.98e-18	no	1.98e-18
2023-02-07	R6K	RII	3	10	6	23	6	145	0	1000000000	2300000000	207	207	4.5	2e-17	no	2e-17
2023-02-07	R6K	RV	3	9	6	23	6	1	0	900000000	2300000000	1.43	1.43	4.5	1.53e-19	no	1.53e-19
2023-02-07	R6K	VIII	3	8	6	21	6	1	0	800000000	2100000000	1.43	1.43	4.5	1.89e-19	no	1.89e-19
2023-02-07	R6K	P1	3	15	6	8	6	5	0	1500000000	800000000	7.14	7.14	4.5	1.32e-18	no	1.32e-18
2023-02-07	R6K	P15	3	17	6	21	6	8	0	1700000000	2100000000	11.4	11.4	4.5	7.11e-19	no	7.11e-19
2023-02-07	R6K	none	4	11	6	25	6	306	0	1100000000	2500000000	437	437	4.5	3.53e-17	no	3.53e-17
2023-02-07	R6K	AI	4	20	6	16	6	30	0	2000000000	1600000000	42.9	42.9	4.5	2.98e-18	no	2.98e-18
2023-02-07	R6K	BI	4	11	6	32	6	2	0	1100000000	3200000000	2.86	2.86	4.5	1.8e-19	no	1.8e-19
2023-02-07	R6K	KI	4	6	6	29	6	4	0	600000000	2900000000	5.71	5.71	4.5	7.3e-19	no	7.3e-19
2023-02-07	R6K	R124I	4	33	6	52	6	105	0	3300000000	5200000000	150	150	4.5	1.94e-18	no	1.94e-18
2023-02-07	R6K	RI	4	11	6	21	6	4	0	1100000000	2100000000	5.71	5.71	4.5	5.5e-19	no	5.5e-19
2023-02-07	R6K	RII	4	7	6	25	6	384	0	700000000	2500000000	549	549	4.5	6.97e-17	no	6.97e-17
2023-02-07	R6K	RV	4	10	6	18	6	0	0	1000000000	1800000000	0	1.43	4.5	0	yes	1.76e-19
2023-02-07	R6K	VIII	4	11	6	29	6	3	0	1100000000	2900000000	4.29	4.29	4.5	2.99e-19	no	2.99e-19
2023-02-07	R6K	P1	4	15	6	19	6	26	0	1500000000	1900000000	37.1	37.1	4.5	2.9e-18	no	2.9e-18
2023-02-07	R6K	P15	4	16	6	22	6	47	0	1600000000	2200000000	67.1	67.1	4.5	4.24e-18	no	4.24e-18
2023-08-07	pCT	none	1	12	6	10	6	50	3	1200000000	1000000000	5000000	5000000	3	1.39e-12	no	1.39e-12
2023-08-07	pCT	AI	1	14	6	4	6	25	3	1400000000	400000000	2500000	2500000	3	1.49e-12	no	1.49e-12
2023-08-07	pCT	BI	1	16	6	26	6	1.5	1	1600000000	2600000000	1500	1500	3	1.2e-16	no	1.2e-16
2023-08-07	pCT	KI	1	6	6	6	6	24	3	600000000	600000000	2400000	2400000	3	2.22e-12	no	2.22e-12
2023-08-07	pOXA-48	none	1	6	6	6	6	21	4	600000000	600000000	21000000	21000000	3	1.94e-11	no	1.94e-11
2023-08-07	pOXA-48	AI	1	18	6	5	6	21	3	1800000000	500000000	2100000	2100000	3	7.78e-13	no	7.78e-13
2023-08-07	pCT	R124I	1	18	6	16	6	39	3	1800000000	1600000000	3900000	3900000	3	4.51e-13	no	4.51e-13
2023-08-07	pCT	P1	1	19	6	14	6	14	3	1900000000	1400000000	1400000	1400000	3	1.75e-13	no	1.75e-13
2023-08-07	pCT	P15	1	20	6	17	6	25	3	2000000000	1700000000	2500000	2500000	3	2.45e-13	no	2.45e-13
2023-08-07	pOXA-48	R124I	1	7	6	8	6	20	4	700000000	800000000	20000000	20000000	3	1.19e-11	no	1.19e-11
2023-08-07	pOXA-48	P1	1	14	6	8	6	12	4	1400000000	800000000	12000000	12000000	3	3.57e-12	no	3.57e-12
2023-08-07	pOXA-48	BI	1	11	6	15	6	9	3	1100000000	1500000000	900000	900000	3	1.82e-13	no	1.82e-13
2023-08-07	pOXA-48	KI	1	9	6	6	6	62	3	900000000	600000000	6200000	6200000	3	3.83e-12	no	3.83e-12
2023-08-07	pCF12	none	1	4	6	8	6	5.5	1	400000000	800000000	5500	5500	3	5.73e-15	no	5.73e-15
2023-08-07	pCF12	AI	1	5	6	4	6	0	1	500000000	400000000	0	125	3	0	yes	2.08e-16
2023-08-07	pCF12	BI	1	8	6	9	6	0	1	800000000	900000000	0	125	3	0	yes	5.79e-17
2023-08-07	pCF12	KI	1	6	6	5	6	0	1	600000000	500000000	0	125	3	0	yes	1.39e-16
2023-08-07	pOXA-48	P15	1	7	6	5	6	20	3	700000000	500000000	2000000	2000000	3	1.9e-12	no	1.9e-12
2023-08-07	pCF12	R124I	1	5	6	12	6	1	1	500000000	1200000000	1000	1000	3	5.56e-16	no	5.56e-16
2023-08-07	pCF12	P1	1	7	6	4	6	1.75	1	700000000	400000000	1750	1750	3	2.08e-15	no	2.08e-15
2023-08-07	pCF12	P15	1	7	6	12	6	0.25	1	700000000	1200000000	250	250	3	9.92e-17	no	9.92e-17
2023-08-07	pCT	none	2	15	6	7	6	35	3	1500000000	700000000	3500000	3500000	3	1.11e-12	no	1.11e-12
2023-08-07	pCT	AI	2	9	6	5	6	21	3	900000000	500000000	2100000	2100000	3	1.56e-12	no	1.56e-12
2023-08-07	pCT	BI	2	9	6	4	6	0	1	900000000	400000000	0	125	3	0	yes	1.16e-16
2023-08-07	pCT	KI	2	6	6	9	6	13	3	600000000	900000000	1300000	1300000	3	8.02e-13	no	8.02e-13
2023-08-07	pOXA-48	none	2	6	6	13	6	34	4	600000000	1300000000	34000000	34000000	3	1.45e-11	no	1.45e-11
2023-08-07	pOXA-48	AI	2	8	6	4	6	63	3	800000000	400000000	6300000	6300000	3	6.56e-12	no	6.56e-12
2023-08-07	pCT	R124I	2	10	6	9	6	50	3	1000000000	900000000	5000000	50000	3	1.85e-12	no	1.85e-12
2023-08-07	pCT	P1	2	9	6	12	6	48	2	900000000	1200000000	480000	480000	3	1.48e-13	no	1.48e-13
2023-08-07	pCT	P15	2	12	6	7	6	25	2	1200000000	700000000	250000	250000	3	9.92e-14	no	9.92e-14
2023-08-07	pOXA-48	R124I	2	15	6	30	6	20	4	1500000000	3000000000	20000000	20000000	3	1.48e-12	no	1.48e-12
2023-08-07	pOXA-48	P1	2	19	6	12	6	30	4	1900000000	1200000000	30000000	50	3	4.39e-12	no	4.39e-12
2023-08-07	pOXA-48	BI	2	10	6	10	6	14	3	1000000000	1000000000	1400000	1400000	3	4.67e-13	no	4.67e-13
2023-08-07	pOXA-48	KI	2	9	6	6	6	12	4	900000000	600000000	12000000	12000000	3	7.41e-12	no	7.41e-12
2023-08-07	pCF12	none	2	8	6	21	6	12.75	1	800000000	2100000000	12800	12800	3	2.53e-15	no	2.53e-15
2023-08-07	pCF12	AI	2	5	6	4	6	1	1	500000000	400000000	1000	1000	3	1.67e-15	no	1.67e-15
2023-08-07	pCF12	BI	2	10	6	4	6	0	1	1000000000	400000000	0	125	3	0	yes	1.04e-16
2023-08-07	pCF12	KI	2	7	6	9	6	1.75	1	700000000	900000000	1750	1750	3	9.26e-16	no	9.26e-16
2023-08-07	pOXA-48	P15	2	15	6	16	6	31	3	1500000000	1600000000	3100000	3100000	3	4.31e-13	no	4.31e-13
2023-08-07	pCF12	R124I	2	4	6	11	6	0.75	1	400000000	1100000000	750	750	3	5.68e-16	no	5.68e-16
2023-08-07	pCF12	P1	2	9	6	12	6	2.25	1	900000000	1200000000	2250	2250	3	6.94e-16	no	6.94e-16
2023-08-07	pCF12	P15	2	4	6	9	6	0	1	400000000	900000000	0	125	3	0	yes	1.16e-16
2023-08-07	pCT	none	3	9	6	11	6	36	3	900000000	1100000000	3600000	3600000	3	1.21e-12	no	1.21e-12
2023-08-07	pCT	AI	3	11	6	7	6	32	3	1100000000	700000000	3200000	3200000	3	1.39e-12	no	1.39e-12
2023-08-07	pCT	BI	3	10	6	11	6	0	1	1000000000	1100000000	0	125	3	0	yes	3.79e-17
2023-08-07	pCT	KI	3	8	6	6	6	14	3	800000000	600000000	1400000	1400000	3	9.72e-13	no	9.72e-13
2023-08-07	pOXA-48	none	3	11	6	12	6	23	4	1100000000	1200000000	23000000	23000000	3	5.81e-12	no	5.81e-12
2023-08-07	pOXA-48	AI	3	9	6	4	6	42	3	900000000	400000000	4200000	4200000	3	3.89e-12	no	3.89e-12
2023-08-07	pCT	R124I	3	12	6	7	6	40	3	1200000000	700000000	4000000	4000000	3	1.59e-12	no	1.59e-12
2023-08-07	pCT	P1	3	8	6	8	6	15	3	800000000	800000000	1500000	1500000	3	7.81e-13	no	7.81e-13
2023-08-07	pCT	P15	3	15	6	18	6	13	3	1500000000	1800000000	1300000	1300000	3	1.6e-13	no	1.6e-13
2023-08-07	pOXA-48	R124I	3	7	6	7	6	11	4	700000000	700000000	11000000	11000000	3	7.48e-12	no	7.48e-12
2023-08-07	pOXA-48	P1	3	14	6	11	6	13	4	1400000000	1100000000	13000000	13000000	3	2.81e-12	no	2.81e-12
2023-08-07	pOXA-48	BI	3	7	6	10	6	10	3	700000000	1000000000	1000000	1000000	3	4.76e-13	no	4.76e-13
2023-08-07	pOXA-48	KI	3	9	6	6	6	4	4	900000000	600000000	4000000	4000000	3	2.47e-12	no	2.47e-12
2023-08-07	pCF12	none	3	6	6	13	6	6.5	1	600000000	1300000000	6500	6500	3	2.78e-15	no	2.78e-15
2023-08-07	pCF12	AI	3	1	6	4	6	0.25	1	100000000	400000000	250	250	3	2.08e-15	no	2.08e-15
2023-08-07	pCF12	BI	3	6	6	7	6	0	1	600000000	700000000	0	125	3	0	yes	9.92e-17
2023-08-07	pCF12	KI	3	8	6	13	6	0.5	1	800000000	1300000000	500	500	3	1.6e-16	no	1.6e-16
2023-08-07	pOXA-48	P15	3	9	6	4	6	5	3	900000000	400000000	500000	500000	3	4.63e-13	no	4.63e-13
2023-08-07	pCF12	R124I	3	11	6	15	6	0	1	1100000000	1500000000	0	125	3	0	yes	2.53e-17
2023-08-07	pCF12	P1	3	6	6	4	6	1	1	600000000	400000000	1000	1000	3	1.39e-15	no	1.39e-15
2023-08-07	pCF12	P15	3	6	6	8	6	1	1	600000000	800000000	1000	1000	3	6.94e-16	no	6.94e-16
2023-08-07	pCT	none	4	7	6	7	6	19	3	700000000	700000000	1900000	1900000	3	1.29e-12	no	1.29e-12
2023-08-07	pCT	BI	4	11	6	6	6	0	1	1100000000	600000000	0	125	3	0	yes	6.31e-17
2023-08-07	pCT	KI	4	10	6	10	6	20	3	1000000000	1000000000	2000000	2000000	3	6.67e-13	no	6.67e-13
2023-08-07	pCT	AI	4	9	6	3	6	14	3	900000000	300000000	1400000	50	3	1.73e-12	no	1.73e-12
2023-08-07	pOXA-48	BI	4	7	6	12	6	5	3	700000000	1200000000	500000	500000	3	1.98e-13	no	1.98e-13
2023-08-07	pOXA-48	KI	4	8	6	17	6	5	4	800000000	1700000000	5000000	5000000	3	1.23e-12	no	1.23e-12
2023-08-07	pCT	R124I	4	14	6	10	6	23	3	1400000000	1000000000	2300000	2300000	3	5.48e-13	no	5.48e-13
2023-08-07	pCT	P1	4	10	6	7	6	50	2	1000000000	700000000	500000	50	3	2.38e-13	no	2.38e-13
2023-08-07	pCT	P15	4	8	6	8	6	4	3	800000000	800000000	400000	400000	3	2.08e-13	no	2.08e-13
2023-08-07	pOXA-48	R124I	4	13	6	11	6	22	4	1300000000	1100000000	22000000	22000000	3	5.13e-12	no	5.13e-12
2023-08-07	pOXA-48	P1	4	12	6	5	6	15	4	1200000000	500000000	15000000	15000000	3	8.33e-12	no	8.33e-12
2023-08-07	pOXA-48	none	4	11	6	8	6	27	4	1100000000	800000000	27000000	27000000	3	1.02e-11	no	1.02e-11
2023-08-07	pOXA-48	AI	4	19	6	9	6	39	3	1900000000	900000000	3900000	3900000	3	7.6e-13	no	7.6e-13
2023-08-07	pCF12	none	4	14	6	22	6	14.75	1	1400000000	2200000000	14800	14800	3	1.6e-15	no	1.6e-15
2023-08-07	pCF12	AI	4	12	6	4	6	1.25	1	1200000000	400000000	1250	1250	3	8.68e-16	no	8.68e-16
2023-08-07	pCF12	BI	4	5	6	11	6	0	1	500000000	1100000000	0	125	3	0	yes	7.58e-17
2023-08-07	pCF12	KI	4	9	6	10	6	0	1	900000000	1000000000	0	125	3	0	yes	4.63e-17
2023-08-07	pOXA-48	P15	4	20	6	12	6	28	3	2000000000	1200000000	2800000	2800000	3	3.89e-13	no	3.89e-13
2023-08-07	pCF12	R124I	4	6	6	10	6	0.25	1	600000000	1000000000	250	250	3	1.39e-16	no	1.39e-16
2023-08-07	pCF12	P1	4	11	6	6	6	1.75	1	1100000000	600000000	1750	1750	3	8.84e-16	no	8.84e-16
2023-08-07	pCF12	P15	4	7	6	14	6	1.25	1	700000000	1400000000	1250	1250	3	4.25e-16	no	4.25e-16
2023-08-07	pCF12	none	5	9	6	11	6	7	1	900000000	1100000000	7000	7000	3	2.36e-15	no	2.36e-15
2023-08-07	pCF12	AI	5	12	6	5	6	0.5	1	1200000000	500000000	500	500	3	2.78e-16	no	2.78e-16
2023-08-07	pCF12	BI	5	10	6	11	6	0	1	1000000000	1100000000	0	125	3	0	yes	3.79e-17
2023-08-07	pCF12	KI	5	6	6	17	6	0.25	1	600000000	1700000000	250	250	3	8.17e-17	no	8.17e-17
2023-08-07	pCF12	R124I	5	10	6	11	6	5.75	1	1000000000	1100000000	5750	5750	3	1.74e-15	no	1.74e-15
2023-08-07	pCF12	P1	5	11	6	16	6	0.25	1	1100000000	1600000000	250	250	3	4.73e-17	no	4.73e-17
2023-08-07	pCF12	P15	5	12	6	17	6	0.5	1	1200000000	1700000000	500	500	3	8.17e-17	no	8.17e-17

## Sheet: FigS2
expt	plasmid	donor	recipient	rep	don_CFU	don_dil	rec_CFU	rec_dil	trans_CFU	trans_dil	dens_don	dens_rec	dens_trans	dens_trans_lim	time	transfer	threshold	transfer_lim
270824	pRK100	EcoRV	EcoRV	1	13	6	4	6	12	2	1300000000	400000000	120000	120000	3.25	7.10059e-14	no	7.10059e-14
270824	pRK100	neg	EcoRV	1	12	6	4	6	1	0	1200000000	400000000	100	100	3.25	6.41026e-17	no	6.41026e-17
270824	pRK100	EcoRV	neg	1	9	6	5	6	10	2	900000000	500000000	100000	100000	3.25	6.83761e-14	no	6.83761e-14
270824	pRK100	neg	neg	1	10	6	5	6	11	2	1000000000	500000000	110000	110000	3.25	6.76923e-14	no	6.76923e-14
270824	pRK100	EcoRV	EcoRV	2	9	6	3	6	12	2	900000000	300000000	120000	120000	3.25	1.36752e-13	no	1.36752e-13
270824	pRK100	neg	EcoRV	2	14	6	6	6	0	0	1400000000	600000000	0	50	3.25	0	yes	1.8315e-17
270824	pRK100	EcoRV	neg	2	6	6	3	6	9	2	600000000	300000000	90000	90000	3.25	1.53846e-13	no	1.53846e-13
270824	pRK100	neg	neg	2	8	6	5	6	26	2	800000000	500000000	260000	260000	3.25	2e-13	no	2e-13
270824	pRK100	EcoRV	EcoRV	3	11	6	5	6	6	2	1100000000	500000000	60000	60000	3.25	3.35664e-14	no	3.35664e-14
270824	pRK100	neg	EcoRV	3	7	6	5	6	0	0	700000000	500000000	0	50	3.25	0	yes	4.3956e-17
270824	pRK100	EcoRV	neg	3	10	6	4	6	8	2	1000000000	400000000	80000	80000	3.25	6.15385e-14	no	6.15385e-14
270824	pRK100	neg	neg	3	13	6	6	6	34	2	1300000000	600000000	340000	340000	3.25	1.34122e-13	no	1.34122e-13
270824	pRK100	EcoRV	EcoRV	4	9	6	23	5	4	2	900000000	230000000	40000	40000	3.25	5.94575e-14	no	5.94575e-14
270824	pRK100	neg	EcoRV	4	13	6	5	6	0	0	1300000000	500000000	0	50	3.25	0	yes	2.36686e-17
270824	pRK100	EcoRV	neg	4	7	6	5	6	6	2	700000000	500000000	60000	60000	3.25	5.27473e-14	no	5.27473e-14
270824	pRK100	neg	neg	4	8	6	5	6	4	3	800000000	500000000	400000	400000	3.25	3.07692e-13	no	3.07692e-13
270824	pRK100	none	EcoBI		0	5	0	5	0	0	0	0	0	0	3.25	#DIV/0!	no	#DIV/0!
270824	pRK100	none	neg		0	5	11	6	0	0	0	1100000000	0	0	3.25	#DIV/0!	no	#DIV/0!
270824	pRK100	EcoRV	none		17	6	0	5	0	0	1700000000	0	0	0	3.25	#DIV/0!	no	#DIV/0!
270824	pRK100	neg	none		17	6	0	5	0	0	1700000000	0	0	0	3.25	#DIV/0!	no	#DIV/0!

## Sheet: Fig1
expt	plasmid	rep	variable	value
2023-02-07	R388	1	AI	1.76786
2023-02-07	R388	2	AI	0.4875
2023-02-07	R388	3	AI	1.04389
2023-02-07	R388	4	AI	1.62
2023-02-07	R388	5	AI	0.643815
2023-02-07	R6K	1	AI	0.040746
2023-02-07	R6K	2	AI	0.365598
2023-02-07	R6K	3	AI	0.147743
2023-02-07	R6K	4	AI	0.0842524
2023-08-07	pCF12	1	AI	0.0363054
2023-08-07	pCF12	2	AI	0.658825
2023-08-07	pCF12	3	AI	0.749998
2023-08-07	pCF12	4	AI	0.543786
2023-08-07	pCF12	5	AI	0.117857
2023-08-07	pOXA-48	1	AI	0.0400001
2023-08-07	pOXA-48	2	AI	0.451655
2023-08-07	pOXA-48	3	AI	0.669566
2023-08-07	pOXA-48	4	AI	0.0743338
2023-08-07	pCT	1	AI	1.07143
2023-08-07	pCT	2	AI	1.40001
2023-08-07	pCT	3	AI	1.14286
2023-08-07	pCT	4	AI	1.33723
2023-01-12	RIP113	1	AI	1.99999
2023-01-12	RIP113	2	AI	0.695652
2023-01-12	RIP113	3	AI	2.16667
2023-01-12	RIP113	4	AI	0.777776
2023-01-12	RIP113	5	AI	3.20833
2023-01-12	RP4	1	AI	3.57143
2023-01-12	RP4	2	AI	1.08
2023-01-12	RP4	3	AI	0.257143
2023-01-12	RP4	4	AI	0.88889
2023-01-12	RP4	5	AI	0.225
2023-01-12	pB10	1	AI	1.24444
2023-01-12	pB10	2	AI	0.638182
2023-01-12	pB10	3	AI	1.35416
2023-01-12	pB10	4	AI	1.33333
2023-01-12	pB10	5	AI	1.375
2022-12-12	pCU1	1	AI	0.412712
2022-12-12	pCU1	2	AI	0.675497
2022-12-12	pCU1	3	AI	1.64066
2022-12-12	pCU1	4	AI	0.981176
2022-12-12	pCU1	5	AI	0.527356
2022-12-12	pKAZ3	1	AI	0.0760234
2022-12-12	pKAZ3	2	AI	0.0173529
2022-12-12	pKAZ3	3	AI	0.0557103
2022-12-12	pKAZ3	4	AI	0.081686
2022-12-12	pKAZ3	5	AI	0.201172
2023-01-19	pESBL	1	AI	0.215909
2023-01-19	pESBL	2	AI	0.223363
2023-01-19	pESBL	3	AI	0.271429
2023-01-19	pESBL	4	AI	0.561363
2023-01-19	pESBL	5	AI	1.19773
2022-12-21	pRK100	1	AI	0.272223
2022-12-21	pRK100	2	AI	0.071341
2022-12-21	pRK100	3	AI	0.129705
2022-12-21	pRK100	4	AI	0.449197
2022-12-21	pRK100	5	AI	0.293333
2022-12-22	R1	1	AI	0.0357143
2022-12-22	R1	2	AI	0.00737143
2022-12-22	R1	3	AI	0.035
2022-12-22	R1	4	AI	0.0116129
2022-12-22	R1	5	AI	0.0454545
2023-02-07	R388	1	BI	0.0109173
2023-02-07	R388	2	BI	0.00802941
2023-02-07	R388	3	BI	0.0124005
2023-02-07	R388	4	BI	0.0467808
2023-02-07	R388	5	BI	0.0289496
2023-02-07	R6K	1	BI	0.000679102
2023-02-07	R6K	2	BI	0.00183383
2023-02-07	R6K	3	BI	0.00151955
2023-02-07	R6K	4	BI	0.0051062
2023-08-07	pCF12	1	BI	0.0101062
2023-08-07	pCF12	2	BI	0.0411106
2023-08-07	pCF12	3	BI	0.035712
2023-08-07	pCF12	4	BI	0.0474842
2023-08-07	pCF12	5	BI	0.0160804
2023-08-07	pOXA-48	1	BI	0.00935066
2023-08-07	pOXA-48	2	BI	0.0321177
2023-08-07	pOXA-48	3	BI	0.0819875
2023-08-07	pOXA-48	4	BI	0.0194003
2023-08-07	pCT	1	BI	8.65e-05
2023-08-07	pCT	2	BI	0.0001044
2023-08-07	pCT	3	BI	3.13e-05
2023-08-07	pCT	4	BI	4.88e-05
2023-01-12	RIP113	1	BI	0.00453781
2023-01-12	RIP113	2	BI	0.0130435
2023-01-12	RIP113	3	BI	0.0161905
2023-01-12	RIP113	4	BI	0.00388888
2023-01-12	RIP113	5	BI	0.0183333
2023-01-12	RP4	1	BI	0.437501
2023-01-12	RP4	2	BI	NA
2023-01-12	RP4	3	BI	0.444444
2023-01-12	RP4	4	BI	0.166667
2023-01-12	RP4	5	BI	0.0138889
2023-01-12	pB10	1	BI	0.254546
2023-01-12	pB10	2	BI	3.25
2023-01-12	pB10	3	BI	1.21875
2023-01-12	pB10	4	BI	0.471154
2023-01-12	pB10	5	BI	1.41429
2022-12-12	pCU1	1	BI	0.000167797
2022-12-12	pCU1	2	BI	0.000913907
2022-12-12	pCU1	3	BI	0.00029078
2022-12-12	pCU1	4	BI	0.00696471
2022-12-12	pCU1	5	BI	0.000965046
2022-12-12	pKAZ3	1	BI	0.177193
2022-12-12	pKAZ3	2	BI	0.0259244
2022-12-12	pKAZ3	3	BI	0.0195543
2022-12-12	pKAZ3	4	BI	0.0752907
2022-12-12	pKAZ3	5	BI	0.174414
2023-01-19	pESBL	1	BI	9.31e-05
2023-01-19	pESBL	2	BI	7.63e-05
2023-01-19	pESBL	3	BI	0.0017
2023-01-19	pESBL	4	BI	0.000152469
2023-01-19	pESBL	5	BI	0.000956527
2022-12-21	pRK100	1	BI	0.000198864
2022-12-21	pRK100	2	BI	3.88e-05
2022-12-21	pRK100	3	BI	0.000710562
2022-12-21	pRK100	4	BI	0.000855615
2022-12-21	pRK100	5	BI	0.00081106
2022-12-22	R1	1	BI	3.51563
2022-12-22	R1	2	BI	1.22449
2022-12-22	R1	3	BI	0.639999
2022-12-22	R1	4	BI	7.19999
2022-12-22	R1	5	BI	5.00001
2023-02-07	R388	1	KI	0.0202041
2023-02-07	R388	2	KI	0.0433332
2023-02-07	R388	3	KI	0.0396954
2023-02-07	R388	4	KI	0.186923
2023-02-07	R388	5	KI	0.188034
2023-02-07	R6K	1	KI	0.0228178
2023-02-07	R6K	2	KI	0.0832655
2023-02-07	R6K	3	KI	0.00276442
2023-02-07	R6K	4	KI	0.0206596
2023-08-07	pCF12	1	KI	0.0242618
2023-08-07	pCF12	2	KI	0.366013
2023-08-07	pCF12	3	KI	0.0576921
2023-08-07	pCF12	4	KI	0.0290042
2023-08-07	pCF12	5	KI	0.0346639
2023-08-07	pOXA-48	1	KI	0.196826
2023-08-07	pOXA-48	2	KI	0.509805
2023-08-07	pOXA-48	3	KI	0.425122
2023-08-07	pOXA-48	4	KI	0.119825
2023-08-07	pCT	1	KI	1.6
2023-08-07	pCT	2	KI	0.722223
2023-08-07	pCT	3	KI	0.802084
2023-08-07	pCT	4	KI	0.515789
2023-01-12	RIP113	1	KI	0.0934255
2023-01-12	RIP113	2	KI	0.055336
2023-01-12	RIP113	3	KI	0.174546
2023-01-12	RIP113	4	KI	0.14
2023-01-12	RIP113	5	KI	0.241757
2023-01-12	RP4	1	KI	0.875
2023-01-12	RP4	2	KI	0.364286
2023-01-12	RP4	3	KI	0.714286
2023-01-12	RP4	4	KI	2.125
2023-01-12	RP4	5	KI	0.204545
2023-01-12	pB10	1	KI	0.248889
2023-01-12	pB10	2	KI	0.728571
2023-01-12	pB10	3	KI	0.348214
2023-01-12	pB10	4	KI	0.340909
2023-01-12	pB10	5	KI	0.261904
2022-12-12	pCU1	1	KI	0.0940678
2022-12-12	pCU1	2	KI	0.0980132
2022-12-12	pCU1	3	KI	0.92435
2022-12-12	pCU1	4	KI	0.322353
2022-12-12	pCU1	5	KI	0.319149
2022-12-12	pKAZ3	1	KI	0.24386
2022-12-12	pKAZ3	2	KI	0.0166807
2022-12-12	pKAZ3	3	KI	0.0682451
2022-12-12	pKAZ3	4	KI	0.201744
2022-12-12	pKAZ3	5	KI	0.722656
2023-01-19	pESBL	1	KI	0.0196746
2023-01-19	pESBL	2	KI	0.0465788
2023-01-19	pESBL	3	KI	0.0767742
2023-01-19	pESBL	4	KI	0.0748486
2023-01-19	pESBL	5	KI	0.10962
2022-12-21	pRK100	1	KI	0.118751
2022-12-21	pRK100	2	KI	0.0248479
2022-12-21	pRK100	3	KI	0.313597
2022-12-21	pRK100	4	KI	0.160131
2022-12-21	pRK100	5	KI	0.0968234
2022-12-22	R1	1	KI	0.0272728
2022-12-22	R1	2	KI	0.0118132
2022-12-22	R1	3	KI	0.0129231
2022-12-22	R1	4	KI	0.00757894
2022-12-22	R1	5	KI	0.0436365
2023-02-07	R388	1	R124I	0.606517
2023-02-07	R388	2	R124I	0.499999
2023-02-07	R388	3	R124I	0.528325
2023-02-07	R388	4	R124I	2.16
2023-02-07	R388	5	R124I	3.35043
2023-02-07	R6K	1	R124I	0.111872
2023-02-07	R6K	2	R124I	0.382712
2023-02-07	R6K	3	R124I	0.177926
2023-02-07	R6K	4	R124I	0.0549899
2023-08-07	pCF12	1	R124I	0.0969697
2023-08-07	pCF12	2	R124I	0.224599
2023-08-07	pCF12	3	R124I	0.00910799
2023-08-07	pCF12	4	R124I	0.0870057
2023-08-07	pCF12	5	R124I	0.739285
2023-08-07	pOXA-48	1	R124I	0.612248
2023-08-07	pOXA-48	2	R124I	0.101961
2023-08-07	pOXA-48	3	R124I	1.28838
2023-08-07	pOXA-48	4	R124I	0.501424
2023-08-07	pCT	1	R124I	0.325
2023-08-07	pCT	2	R124I	1.66667
2023-08-07	pCT	3	R124I	1.30952
2023-08-07	pCT	4	R124I	0.423683
2023-01-12	RIP113	1	R124I	1.32353
2023-01-12	RIP113	2	R124I	0.285326
2023-01-12	RIP113	3	R124I	1.46667
2023-01-12	RIP113	4	R124I	1.05
2023-01-12	RIP113	5	R124I	3.56481
2023-01-12	RP4	1	R124I	1.08025
2023-01-12	RP4	2	R124I	0.675
2023-01-12	RP4	3	R124I	1.14286
2023-01-12	RP4	4	R124I	2.5
2023-01-12	RP4	5	R124I	0.692309
2023-01-12	pB10	1	R124I	2.8
2023-01-12	pB10	2	R124I	3.15714
2023-01-12	pB10	3	R124I	6.19048
2023-01-12	pB10	4	R124I	1.45833
2023-01-12	pB10	5	R124I	3.33333
2022-12-12	pCU1	1	R124I	1.02542
2022-12-12	pCU1	2	R124I	1.25828
2022-12-12	pCU1	3	R124I	3.75887
2022-12-12	pCU1	4	R124I	2.65882
2022-12-12	pCU1	5	R124I	1.83891
2022-12-12	pKAZ3	1	R124I	0.00054152
2022-12-12	pKAZ3	2	R124I	0.000389076
2022-12-12	pKAZ3	3	R124I	0.0154875
2022-12-12	pKAZ3	4	R124I	0.0363372
2022-12-12	pKAZ3	5	R124I	0.0333984
2023-01-19	pESBL	1	R124I	0.285
2023-01-19	pESBL	2	R124I	0.208472
2023-01-19	pESBL	3	R124I	0.745131
2023-01-19	pESBL	4	R124I	0.840137
2023-01-19	pESBL	5	R124I	1.21847
2022-12-21	pRK100	1	R124I	0.0381819
2022-12-21	pRK100	2	R124I	0.00528017
2022-12-21	pRK100	3	R124I	0.340477
2022-12-21	pRK100	4	R124I	0.169412
2022-12-21	pRK100	5	R124I	0.0176441
2022-12-22	R1	1	R124I	0.0535717
2022-12-22	R1	2	R124I	0.0105306
2022-12-22	R1	3	R124I	0.0186667
2022-12-22	R1	4	R124I	0.00799999
2022-12-22	R1	5	R124I	0.00639206
2023-02-07	R388	1	RI	0.0810269
2023-02-07	R388	2	RI	0.151163
2023-02-07	R388	3	RI	0.0533405
2023-02-07	R388	4	RI	0.2916
2023-02-07	R388	5	RI	0.150427
2023-02-07	R6K	1	RI	0.0059761
2023-02-07	R6K	2	RI	0.028777
2023-02-07	R6K	3	RI	0.0449219
2023-02-07	R6K	4	RI	0.0155618
2023-08-07	pCF12	1	RI	NA
2023-08-07	pCF12	2	RI	NA
2023-08-07	pCF12	3	RI	NA
2023-08-07	pCF12	4	RI	NA
2023-08-07	pCF12	5	RI	NA
2023-08-07	pOXA-48	1	RI	NA
2023-08-07	pOXA-48	2	RI	NA
2023-08-07	pOXA-48	3	RI	NA
2023-08-07	pOXA-48	4	RI	NA
2023-08-07	pCT	1	RI	NA
2023-08-07	pCT	2	RI	NA
2023-08-07	pCT	3	RI	NA
2023-08-07	pCT	4	RI	NA
2023-01-12	RIP113	1	RI	0.117647
2023-01-12	RIP113	2	RI	0.0332016
2023-01-12	RIP113	3	RI	0.0808081
2023-01-12	RIP113	4	RI	0.0408333
2023-01-12	RIP113	5	RI	0.15
2023-01-12	RP4	1	RI	0.0568182
2023-01-12	RP4	2	RI	1.3
2023-01-12	RP4	3	RI	0.2
2023-01-12	RP4	4	RI	0.6875
2023-01-12	RP4	5	RI	0.123967
2023-01-12	pB10	1	RI	0.0004
2023-01-12	pB10	2	RI	0.000499999
2023-01-12	pB10	3	RI	0.000422077
2023-01-12	pB10	4	RI	0.000416666
2023-01-12	pB10	5	RI	0.000152778
2022-12-12	pCU1	1	RI	0.00830509
2022-12-12	pCU1	2	RI	0.0245033
2022-12-12	pCU1	3	RI	0.0990544
2022-12-12	pCU1	4	RI	0.130824
2022-12-12	pCU1	5	RI	0.0674772
2022-12-12	pKAZ3	1	RI	0.00115789
2022-12-12	pKAZ3	2	RI	0.000409664
2022-12-12	pKAZ3	3	RI	0.00238162
2022-12-12	pKAZ3	4	RI	0.00028343
2022-12-12	pKAZ3	5	RI	0.0328125
2023-01-19	pESBL	1	RI	2.29e-05
2023-01-19	pESBL	2	RI	1.2e-05
2023-01-19	pESBL	3	RI	0.00113839
2023-01-19	pESBL	4	RI	4.64e-05
2023-01-19	pESBL	5	RI	0.00258824
2022-12-21	pRK100	1	RI	5.56e-05
2022-12-21	pRK100	2	RI	5.52e-06
2022-12-21	pRK100	3	RI	2.96e-05
2022-12-21	pRK100	4	RI	1.36e-05
2022-12-21	pRK100	5	RI	9.52e-06
2022-12-22	R1	1	RI	0.00625001
2022-12-22	R1	2	RI	0.00546033
2022-12-22	R1	3	RI	0.00884209
2022-12-22	R1	4	RI	0.00352942
2022-12-22	R1	5	RI	0.0034091
2023-02-07	R388	1	RII	0.698413
2023-02-07	R388	2	RII	0.498084
2023-02-07	R388	3	RII	0.310345
2023-02-07	R388	4	RII	0.822858
2023-02-07	R388	5	RII	0.697834
2023-02-07	R6K	1	RII	0.190488
2023-02-07	R6K	2	RII	1.63607
2023-02-07	R6K	3	RII	0.453125
2023-02-07	R6K	4	RII	1.97199
2023-08-07	pCF12	1	RII	NA
2023-08-07	pCF12	2	RII	NA
2023-08-07	pCF12	3	RII	NA
2023-08-07	pCF12	4	RII	NA
2023-08-07	pCF12	5	RII	NA
2023-08-07	pOXA-48	1	RII	NA
2023-08-07	pOXA-48	2	RII	NA
2023-08-07	pOXA-48	3	RII	NA
2023-08-07	pOXA-48	4	RII	NA
2023-08-07	pCT	1	RII	NA
2023-08-07	pCT	2	RII	NA
2023-08-07	pCT	3	RII	NA
2023-08-07	pCT	4	RII	NA
2023-01-12	RIP113	1	RII	0.882353
2023-01-12	RIP113	2	RII	0.121739
2023-01-12	RIP113	3	RII	0.351649
2023-01-12	RIP113	4	RII	0.326666
2023-01-12	RIP113	5	RII	1
2023-01-12	RP4	1	RII	0.388889
2023-01-12	RP4	2	RII	1.125
2023-01-12	RP4	3	RII	2.91667
2023-01-12	RP4	4	RII	1.54286
2023-01-12	RP4	5	RII	1.60714
2023-01-12	pB10	1	RII	0.339394
2023-01-12	pB10	2	RII	1.03469
2023-01-12	pB10	3	RII	1.54375
2023-01-12	pB10	4	RII	0.91
2023-01-12	pB10	5	RII	1.22222
2022-12-12	pCU1	1	RII	1.00847
2022-12-12	pCU1	2	RII	1.74834
2022-12-12	pCU1	3	RII	3.14421
2022-12-12	pCU1	4	RII	1.49412
2022-12-12	pCU1	5	RII	2.73556
2022-12-12	pKAZ3	1	RII	2.7076
2022-12-12	pKAZ3	2	RII	0.537815
2022-12-12	pKAZ3	3	RII	0.883008
2022-12-12	pKAZ3	4	RII	1.19186
2022-12-12	pKAZ3	5	RII	5.25391
2023-01-19	pESBL	1	RII	0.59375
2023-01-19	pESBL	2	RII	0.456654
2023-01-19	pESBL	3	RII	2.1
2023-01-19	pESBL	4	RII	1.57182
2023-01-19	pESBL	5	RII	0.782224
2022-12-21	pRK100	1	RII	0.822502
2022-12-21	pRK100	2	RII	0.31681
2022-12-21	pRK100	3	RII	1.10777
2022-12-21	pRK100	4	RII	1.44118
2022-12-21	pRK100	5	RII	0.88
2022-12-22	R1	1	RII	0.125
2022-12-22	R1	2	RII	0.0260168
2022-12-22	R1	3	RII	0.0726485
2022-12-22	R1	4	RII	0.201681
2022-12-22	R1	5	RII	0.0962568
2023-02-07	R388	1	RV	0.00232334
2023-02-07	R388	2	RV	0.036111
2023-02-07	R388	3	RV	0.0013077
2023-02-07	R388	4	RV	0.00621819
2023-02-07	R388	5	RV	0.00508023
2023-02-07	R6K	1	RV	0.00147558
2023-02-07	R6K	2	RV	0.0260244
2023-02-07	R6K	3	RV	0.00347221
2023-02-07	R6K	4	RV	0.00499274
2023-08-07	pCF12	1	RV	NA
2023-08-07	pCF12	2	RV	NA
2023-08-07	pCF12	3	RV	NA
2023-08-07	pCF12	4	RV	NA
2023-08-07	pCF12	5	RV	NA
2023-08-07	pOXA-48	1	RV	NA
2023-08-07	pOXA-48	2	RV	NA
2023-08-07	pOXA-48	3	RV	NA
2023-08-07	pOXA-48	4	RV	NA
2023-08-07	pCT	1	RV	NA
2023-08-07	pCT	2	RV	NA
2023-08-07	pCT	3	RV	NA
2023-08-07	pCT	4	RV	NA
2023-01-12	RIP113	1	RV	0.000763574
2023-01-12	RIP113	2	RV	0.00130435
2023-01-12	RIP113	3	RV	0.000772728
2023-01-12	RIP113	4	RV	0.000376922
2023-01-12	RIP113	5	RV	0.00108036
2023-01-12	RP4	1	RV	0.0100625
2023-01-12	RP4	2	RV	0.003
2023-01-12	RP4	3	RV	0.025
2023-01-12	RP4	4	RV	0.00557144
2023-01-12	RP4	5	RV	0.00333334
2023-01-12	pB10	1	RV	0.0004
2023-01-12	pB10	2	RV	0.000110795
2023-01-12	pB10	3	RV	0.000246212
2023-01-12	pB10	4	RV	0.000178572
2023-01-12	pB10	5	RV	0.000314285
2022-12-12	pCU1	1	RV	0.000199153
2022-12-12	pCU1	2	RV	0.000252318
2022-12-12	pCU1	3	RV	0.00128132
2022-12-12	pCU1	4	RV	0.00116235
2022-12-12	pCU1	5	RV	0.00147416
2022-12-12	pKAZ3	1	RV	0.0110526
2022-12-12	pKAZ3	2	RV	0.00145798
2022-12-12	pKAZ3	3	RV	0.00281337
2022-12-12	pKAZ3	4	RV	0.000671512
2022-12-12	pKAZ3	5	RV	0.00472656
2023-01-19	pESBL	1	RV	1.23e-05
2023-01-19	pESBL	2	RV	1.31e-05
2023-01-19	pESBL	3	RV	0.000505953
2023-01-19	pESBL	4	RV	4.4e-05
2023-01-19	pESBL	5	RV	0.00492309
2022-12-21	pRK100	1	RV	3.03e-05
2022-12-21	pRK100	2	RV	1.41e-05
2022-12-21	pRK100	3	RV	4.93e-05
2022-12-21	pRK100	4	RV	1.89e-05
2022-12-21	pRK100	5	RV	8.06e-06
2022-12-22	R1	1	RV	0.00765307
2022-12-22	R1	2	RV	0.00450026
2022-12-22	R1	3	RV	0.0466667
2022-12-22	R1	4	RV	0.00462132
2022-12-22	R1	5	RV	0.00649351
2023-02-07	R388	1	VIII	0.0235714
2023-02-07	R388	2	VIII	0.00795917
2023-02-07	R388	3	VIII	0.0531034
2023-02-07	R388	4	VIII	0.0608094
2023-02-07	R388	5	VIII	0.0919097
2023-02-07	R6K	1	VIII	0.000931339
2023-02-07	R6K	2	VIII	0.00719424
2023-02-07	R6K	3	VIII	0.00427826
2023-02-07	R6K	4	VIII	0.00845165
2023-08-07	pCF12	1	VIII	NA
2023-08-07	pCF12	2	VIII	NA
2023-08-07	pCF12	3	VIII	NA
2023-08-07	pCF12	4	VIII	NA
2023-08-07	pCF12	5	VIII	NA
2023-08-07	pOXA-48	1	VIII	NA
2023-08-07	pOXA-48	2	VIII	NA
2023-08-07	pOXA-48	3	VIII	NA
2023-08-07	pOXA-48	4	VIII	NA
2023-08-07	pCT	1	VIII	NA
2023-08-07	pCT	2	VIII	NA
2023-08-07	pCT	3	VIII	NA
2023-08-07	pCT	4	VIII	NA
2023-01-12	RIP113	1	VIII	0.0491596
2023-01-12	RIP113	2	VIII	0.0689854
2023-01-12	RIP113	3	VIII	0.0238095
2023-01-12	RIP113	4	VIII	0.0329411
2023-01-12	RIP113	5	VIII	0.142593
2023-01-12	RP4	1	VIII	1.28333
2023-01-12	RP4	2	VIII	0.330002
2023-01-12	RP4	3	VIII	2
2023-01-12	RP4	4	VIII	1.5
2023-01-12	RP4	5	VIII	1
2023-01-12	pB10	1	VIII	0.00536668
2023-01-12	pB10	2	VIII	0.00517346
2023-01-12	pB10	3	VIII	0.00333333
2023-01-12	pB10	4	VIII	0.00379166
2023-01-12	pB10	5	VIII	0.0166222
2022-12-12	pCU1	1	VIII	0.00761864
2022-12-12	pCU1	2	VIII	0.00788079
2022-12-12	pCU1	3	VIII	0.0588652
2022-12-12	pCU1	4	VIII	0.261176
2022-12-12	pCU1	5	VIII	0.0319149
2022-12-12	pKAZ3	1	VIII	0.0707602
2022-12-12	pKAZ3	2	VIII	0.102101
2022-12-12	pKAZ3	3	VIII	0.0211142
2022-12-12	pKAZ3	4	VIII	0.0476744
2022-12-12	pKAZ3	5	VIII	0.808594
2023-01-19	pESBL	1	VIII	0.0196281
2023-01-19	pESBL	2	VIII	0.0457866
2023-01-19	pESBL	3	VIII	0.130769
2023-01-19	pESBL	4	VIII	0.0705714
2023-01-19	pESBL	5	VIII	0.0707144
2022-12-21	pRK100	1	VIII	0.000111112
2022-12-21	pRK100	2	VIII	1.01e-05
2022-12-21	pRK100	3	VIII	4.45e-05
2022-12-21	pRK100	4	VIII	2.53e-05
2022-12-21	pRK100	5	VIII	1.12e-05
2022-12-22	R1	1	VIII	0.03125
2022-12-22	R1	2	VIII	0.00708792
2022-12-22	R1	3	VIII	0.0233333
2022-12-22	R1	4	VIII	0.00270676
2022-12-22	R1	5	VIII	0.00584416
2023-02-07	R388	1	P1	0.0972322
2023-02-07	R388	2	P1	0.0760234
2023-02-07	R388	3	P1	0.0720689
2023-02-07	R388	4	P1	0.0757894
2023-02-07	R388	5	P1	0.264508
2023-02-07	R6K	1	P1	0.00567864
2023-02-07	R6K	2	P1	0.0704189
2023-02-07	R6K	3	P1	0.0299479
2023-02-07	R6K	4	P1	0.081986
2023-08-07	pCF12	1	P1	0.363636
2023-08-07	pCF12	2	P1	0.27451
2023-08-07	pCF12	3	P1	0.5
2023-08-07	pCF12	4	P1	0.553672
2023-08-07	pCF12	5	P1	0.0200893
2023-08-07	pOXA-48	1	P1	0.183674
2023-08-07	pOXA-48	2	P1	0.301858
2023-08-07	pOXA-48	3	P1	0.484472
2023-08-07	pOXA-48	4	P1	0.814812
2023-08-07	pCT	1	P1	0.126316
2023-08-07	pCT	2	P1	0.133333
2023-08-07	pCT	3	P1	0.644532
2023-08-07	pCT	4	P1	0.18421
2023-01-12	RIP113	1	P1	0.0661764
2023-01-12	RIP113	2	P1	0.0405798
2023-01-12	RIP113	3	P1	0.128571
2023-01-12	RIP113	4	P1	0.0832995
2023-01-12	RIP113	5	P1	0.195556
2023-01-12	RP4	1	P1	0.656253
2023-01-12	RP4	2	P1	0.18
2023-01-12	RP4	3	P1	0.333333
2023-01-12	RP4	4	P1	1.27778
2023-01-12	RP4	5	P1	0.696429
2023-01-12	pB10	1	P1	0.0875002
2023-01-12	pB10	2	P1	0.312
2023-01-12	pB10	3	P1	0.216666
2023-01-12	pB10	4	P1	0.100962
2023-01-12	pB10	5	P1	0.3
2022-12-12	pCU1	1	P1	0.0144915
2022-12-12	pCU1	2	P1	0.042053
2022-12-12	pCU1	3	P1	0.0643026
2022-12-12	pCU1	4	P1	0.056
2022-12-12	pCU1	5	P1	0.0329787
2022-12-12	pKAZ3	1	P1	0.00347953
2022-12-12	pKAZ3	2	P1	0.0735294
2022-12-12	pKAZ3	3	P1	0.0423398
2022-12-12	pKAZ3	4	P1	0.0254942
2022-12-12	pKAZ3	5	P1	0.4375
2023-01-19	pESBL	1	P1	0.0164502
2023-01-19	pESBL	2	P1	0.00452577
2023-01-19	pESBL	3	P1	0.150887
2023-01-19	pESBL	4	P1	0.0391084
2023-01-19	pESBL	5	P1	0.0812309
2022-12-21	pRK100	1	P1	0.0733333
2022-12-21	pRK100	2	P1	0.00953138
2022-12-21	pRK100	3	P1	0.04127
2022-12-21	pRK100	4	P1	0.016724
2022-12-21	pRK100	5	P1	0.0419047
2022-12-22	R1	1	P1	0.0468752
2022-12-22	R1	2	P1	0.00890269
2022-12-22	R1	3	P1	0.0213333
2022-12-22	R1	4	P1	0.01
2022-12-22	R1	5	P1	0.00818182
2023-02-07	R388	1	P15	0.381302
2023-02-07	R388	2	P15	0.243479
2023-02-07	R388	3	P15	0.408488
2023-02-07	R388	4	P15	0.135944
2023-02-07	R388	5	P15	0.752137
2023-02-07	R6K	1	P15	0.0675559
2023-02-07	R6K	2	P15	0.136691
2023-02-07	R6K	3	P15	0.0161064
2023-02-07	R6K	4	P15	0.119996
2023-08-07	pCF12	1	P15	0.017316
2023-08-07	pCF12	2	P15	0.0458542
2023-08-07	pCF12	3	P15	0.25
2023-08-07	pCF12	4	P15	0.266344
2023-08-07	pCF12	5	P15	0.0346639
2023-08-07	pOXA-48	1	P15	0.0979593
2023-08-07	pOXA-48	2	P15	0.0296324
2023-08-07	pOXA-48	3	P15	0.0797102
2023-08-07	pOXA-48	4	P15	0.0380246
2023-08-07	pCT	1	P15	0.17647
2023-08-07	pCT	2	P15	0.0892858
2023-08-07	pCT	3	P15	0.132408
2023-08-07	pCT	4	P15	0.161184
2023-01-12	RIP113	1	P15	0.317646
2023-01-12	RIP113	2	P15	0.052174
2023-01-12	RIP113	3	P15	0.0282828
2023-01-12	RIP113	4	P15	0.0725924
2023-01-12	RIP113	5	P15	0.172857
2023-01-12	RP4	1	P15	0.145833
2023-01-12	RP4	2	P15	0.18
2023-01-12	RP4	3	P15	0.1
2023-01-12	RP4	4	P15	0.12381
2023-01-12	RP4	5	P15	0.2
2023-01-12	pB10	1	P15	0.064
2023-01-12	pB10	2	P15	0.13
2023-01-12	pB10	3	P15	0.0857639
2023-01-12	pB10	4	P15	0.216364
2023-01-12	pB10	5	P15	0.22
2022-12-12	pCU1	1	P15	0.0100847
2022-12-12	pCU1	2	P15	0.0735099
2022-12-12	pCU1	3	P15	0.104965
2022-12-12	pCU1	4	P15	0.102588
2022-12-12	pCU1	5	P15	0.168693
2022-12-12	pKAZ3	1	P15	0.00194737
2022-12-12	pKAZ3	2	P15	0.0202941
2022-12-12	pKAZ3	3	P15	0.000774373
2022-12-12	pKAZ3	4	P15	0.0947674
2022-12-12	pKAZ3	5	P15	0.0978516
2023-01-19	pESBL	1	P15	0.000527777
2023-01-19	pESBL	2	P15	7.98e-05
2023-01-19	pESBL	3	P15	0.00326923
2023-01-19	pESBL	4	P15	0.00658669
2023-01-19	pESBL	5	P15	0.00258824
2022-12-21	pRK100	1	P15	0.00253847
2022-12-21	pRK100	2	P15	0.00162466
2022-12-21	pRK100	3	P15	0.023347
2022-12-21	pRK100	4	P15	0.00354751
2022-12-21	pRK100	5	P15	0.00123077
2022-12-22	R1	1	P15	0.0170455
2022-12-22	R1	2	P15	0.0112369
2022-12-22	R1	3	P15	0.0162319
2022-12-22	R1	4	P15	0.00576923
2022-12-22	R1	5	P15	0.00584416

## Sheet: FigS3
plasmid	plm_size	RM	nb	nb_pred_GC
R1	97566	AI	4	6.23697
pKAZ3	147957	AI	21	9.2764
pRK100	142357	AI	19	8.78925
RK2	60096	AI	8	3.8175
pCF12	43704	AI	2	2.40726
pESBL-283	110137	AI	16	6.74879
pCT	93629	AI	12	5.97071
pOXA-48	61881	AI	4	3.85441
R388	33913	AI	3	2.22328
R6K	39872	AI	4	2.14691
pB10	64508	AI	6	3.92819
pCU1	97566	AI	4	2.57049
RIP113	42851	AI	6	2.7184
R1	97566	BI	13	5.55315
pKAZ3	147957	BI	31	8.73603
pRK100	142357	BI	31	8.58081
RK2	60096	BI	9	2.35969
pCF12	43704	BI	12	2.82592
pESBL-283	110137	BI	21	6.69502
pCT	93629	BI	21	5.35891
pOXA-48	61881	BI	18	3.68846
R388	33913	BI	4	1.64329
R6K	39872	BI	6	2.5924
pB10	64508	BI	13	2.19049
pCU1	97566	BI	4	2.44021
RIP113	42851	BI	5	2.4793
R1	97566	KI	16	6.23697
pKAZ3	147957	KI	17	9.2764
pRK100	142357	KI	16	8.78925
RK2	60096	KI	9	3.8175
pCF12	43704	KI	1	2.40726
pESBL-283	110137	KI	17	6.74879
pCT	93629	KI	16	5.97071
pOXA-48	61881	KI	5	3.85441
R388	33913	KI	2	2.22328
R6K	39872	KI	2	2.14691
pB10	64508	KI	14	3.92819
pCU1	97566	KI	1	2.57049
RIP113	42851	KI	0	2.7184
R1	97566	P1	122	100.128
pKAZ3	147957	P1	253	148.556
pRK100	142357	P1	183	140.648
RK2	60096	P1	74	64.6826
pCF12	43704	P1	39	38.7643
pESBL-283	110137	P1	135	107.982
pCT	93629	P1	139	95.8108
pOXA-48	61881	P1	56	61.7004
R388	33913	P1	53	36.3913
R6K	39872	P1	52	34.6567
pB10	64508	P1	102	68.3651
pCU1	97566	P1	43	41.1556
RIP113	42851	P1	45	43.5866
R1	97566	P15	189	26.484
pKAZ3	147957	P15	159	38.2532
pRK100	142357	P15	278	35.584
RK2	60096	P15	114	19.9869
pCF12	43704	P15	51	8.91579
pESBL-283	110137	P15	156	27.1036
pCT	93629	P15	195	25.2461
pOXA-48	61881	P15	120	15.7644
R388	33913	P15	32	10.4625
R6K	39872	P15	24	7.84974
pB10	64508	P15	122	21.9452
pCU1	97566	P15	45	10.5564
RIP113	42851	P15	56	11.3979
R1	97566	R124I	28	11.7901
pKAZ3	147957	R124I	31	18.0124
pRK100	142357	R124I	29	17.3701
RK2	60096	R124I	19	6.17719
pCF12	43704	R124I	9	5.23318
pESBL-283	110137	R124I	29	13.4438
pCT	93629	R124I	20	11.3296
pOXA-48	61881	R124I	16	7.54287
R388	33913	R124I	9	3.86658
R6K	39872	R124I	8	4.7393
pB10	64508	R124I	23	6.11868
pCU1	97566	R124I	10	5.0107
RIP113	42851	R124I	13	5.1977
R1	97566	RI	17	20.9949
pKAZ3	147957	RI	7	33.9263
pRK100	142357	RI	18	33.9162
RK2	60096	RI	1	7.63653
pCF12	43704	RI	6	12.2866
pESBL-283	110137	RI	20	26.6734
pCT	93629	RI	13	20.3374
pOXA-48	61881	RI	14	14.4363
R388	33913	RI	1	5.71581
R6K	39872	RI	2	11.4455
pB10	64508	RI	8	6.82395
pCU1	97566	RI	2	9.51349
RIP113	42851	RI	1	9.48108
R1	97566	RII	243	112.458
pKAZ3	147957	RII	383	157.745
pRK100	142357	RII	367	144.065
RK2	60096	RII	361	104.644
pCF12	43704	RII	111	33.0215
pESBL-283	110137	RII	298	108.85
pCT	93629	RII	298	106.749
pOXA-48	61881	RII	176	64.4763
R388	33913	RII	33	49.2353
R6K	39872	RII	50	28.7011
pB10	64508	RII	434	122.599
pCU1	97566	RII	101	43.3529
RIP113	42851	RII	106	47.7899
R1	97566	RV	35	20.9949
pKAZ3	147957	RV	7	33.9263
pRK100	142357	RV	58	33.9162
RK2	60096	RV	4	7.63653
pCF12	43704	RV	19	12.2866
pESBL-283	110137	RV	51	26.6734
pCT	93629	RV	41	20.3374
pOXA-48	61881	RV	17	14.4363
R388	33913	RV	3	5.71581
R6K	39872	RV	8	11.4455
pB10	64508	RV	6	6.82395
pCU1	97566	RV	4	9.51349
RIP113	42851	RV	3	9.48108
R1	97566	RVIII	8	20.9949
pKAZ3	147957	RVIII	8	33.9263
pRK100	142357	RVIII	20	33.9162
RK2	60096	RVIII	1	7.63653
pCF12	43704	RVIII	17	12.2866
pESBL-283	110137	RVIII	10	26.6734
pCT	93629	RVIII	9	20.3374
pOXA-48	61881	RVIII	0	14.4363
R388	33913	RVIII	2	5.71581
R6K	39872	RVIII	26	11.4455
pB10	64508	RVIII	5	6.82395
pCU1	97566	RVIII	3	9.51349
RIP113	42851	RVIII	1	9.48108

## Sheet: Fig2
expt	plasmid	rep	RM	RE	plm_size	nb_sites	dcm
2022-12-12	pCU1	1	AI	0.412712	97566	4	wt
2022-12-12	pCU1	1	BI	0.0001678	97566	4	wt
2022-12-12	pCU1	1	KI	0.0940678	97566	1	wt
2022-12-12	pCU1	1	P1	0.0144915	97566	43	wt
2022-12-12	pCU1	1	P15	0.0100847	97566	45	wt
2022-12-12	pCU1	1	R124I	1.02542	97566	10	wt
2022-12-12	pCU1	1	RI	0.00830509	97566	2	wt
2022-12-12	pCU1	1	RII	1.00847	97566	101	wt
2022-12-12	pCU1	1	RV	0.00019915	97566	4	wt
2022-12-12	pCU1	1	VIII	0.00761864	97566	3	wt
2022-12-12	pCU1	2	AI	0.675497	97566	4	wt
2022-12-12	pCU1	2	BI	0.00091391	97566	4	wt
2022-12-12	pCU1	2	KI	0.0980132	97566	1	wt
2022-12-12	pCU1	2	P1	0.042053	97566	43	wt
2022-12-12	pCU1	2	P15	0.0735099	97566	45	wt
2022-12-12	pCU1	2	R124I	1.25828	97566	10	wt
2022-12-12	pCU1	2	RI	0.0245033	97566	2	wt
2022-12-12	pCU1	2	RII	1.74834	97566	101	wt
2022-12-12	pCU1	2	RV	0.00025232	97566	4	wt
2022-12-12	pCU1	2	VIII	0.0078808	97566	3	wt
2022-12-12	pCU1	3	AI	1.64066	97566	4	wt
2022-12-12	pCU1	3	BI	0.00029078	97566	4	wt
2022-12-12	pCU1	3	KI	0.92435	97566	1	wt
2022-12-12	pCU1	3	P1	0.0643026	97566	43	wt
2022-12-12	pCU1	3	P15	0.104965	97566	45	wt
2022-12-12	pCU1	3	R124I	3.75887	97566	10	wt
2022-12-12	pCU1	3	RI	0.0990544	97566	2	wt
2022-12-12	pCU1	3	RII	3.14421	97566	101	wt
2022-12-12	pCU1	3	RV	0.00128132	97566	4	wt
2022-12-12	pCU1	3	VIII	0.0588653	97566	3	wt
2022-12-12	pCU1	4	AI	0.981176	97566	4	wt
2022-12-12	pCU1	4	BI	0.00696471	97566	4	wt
2022-12-12	pCU1	4	KI	0.322353	97566	1	wt
2022-12-12	pCU1	4	P1	0.056	97566	43	wt
2022-12-12	pCU1	4	P15	0.102588	97566	45	wt
2022-12-12	pCU1	4	R124I	2.65882	97566	10	wt
2022-12-12	pCU1	4	RI	0.130824	97566	2	wt
2022-12-12	pCU1	4	RII	1.49412	97566	101	wt
2022-12-12	pCU1	4	RV	0.00116235	97566	4	wt
2022-12-12	pCU1	4	VIII	0.261176	97566	3	wt
2022-12-12	pCU1	5	AI	0.527356	97566	4	wt
2022-12-12	pCU1	5	BI	0.00096505	97566	4	wt
2022-12-12	pCU1	5	KI	0.319149	97566	1	wt
2022-12-12	pCU1	5	P1	0.0329787	97566	43	wt
2022-12-12	pCU1	5	P15	0.168693	97566	45	wt
2022-12-12	pCU1	5	R124I	1.83891	97566	10	wt
2022-12-12	pCU1	5	RI	0.0674772	97566	2	wt
2022-12-12	pCU1	5	RII	2.73556	97566	101	wt
2022-12-12	pCU1	5	RV	0.00147416	97566	4	wt
2022-12-12	pCU1	5	VIII	0.0319149	97566	3	wt
2022-12-12	pKAZ3	1	AI	0.0760234	147957	21	wt
2022-12-12	pKAZ3	1	BI	0.177193	147957	31	wt
2022-12-12	pKAZ3	1	KI	0.24386	147957	17	wt
2022-12-12	pKAZ3	1	P1	0.00347953	147957	253	wt
2022-12-12	pKAZ3	1	P15	0.00194737	147957	159	wt
2022-12-12	pKAZ3	1	R124I	0.00054152	147957	31	wt
2022-12-12	pKAZ3	1	RI	0.0011579	147957	7	wt
2022-12-12	pKAZ3	1	RII	2.7076	147957	383	wt
2022-12-12	pKAZ3	1	RV	0.0110526	147957	7	wt
2022-12-12	pKAZ3	1	VIII	0.0707602	147957	8	wt
2022-12-12	pKAZ3	2	AI	0.0173529	147957	21	wt
2022-12-12	pKAZ3	2	BI	0.0259244	147957	31	wt
2022-12-12	pKAZ3	2	KI	0.0166807	147957	17	wt
2022-12-12	pKAZ3	2	P1	0.0735294	147957	253	wt
2022-12-12	pKAZ3	2	P15	0.0202941	147957	159	wt
2022-12-12	pKAZ3	2	R124I	0.00038908	147957	31	wt
2022-12-12	pKAZ3	2	RI	0.00040966	147957	7	wt
2022-12-12	pKAZ3	2	RII	0.537815	147957	383	wt
2022-12-12	pKAZ3	2	RV	0.00145798	147957	7	wt
2022-12-12	pKAZ3	2	VIII	0.102101	147957	8	wt
2022-12-12	pKAZ3	3	AI	0.0557103	147957	21	wt
2022-12-12	pKAZ3	3	BI	0.0195543	147957	31	wt
2022-12-12	pKAZ3	3	KI	0.0682451	147957	17	wt
2022-12-12	pKAZ3	3	P1	0.0423398	147957	253	wt
2022-12-12	pKAZ3	3	P15	0.00077437	147957	159	wt
2022-12-12	pKAZ3	3	R124I	0.0154875	147957	31	wt
2022-12-12	pKAZ3	3	RI	0.00238162	147957	7	wt
2022-12-12	pKAZ3	3	RII	0.883008	147957	383	wt
2022-12-12	pKAZ3	3	RV	0.00281337	147957	7	wt
2022-12-12	pKAZ3	3	VIII	0.0211142	147957	8	wt
2022-12-12	pKAZ3	4	AI	0.081686	147957	21	wt
2022-12-12	pKAZ3	4	BI	0.0752907	147957	31	wt
2022-12-12	pKAZ3	4	KI	0.201744	147957	17	wt
2022-12-12	pKAZ3	4	P1	0.0254942	147957	253	wt
2022-12-12	pKAZ3	4	P15	0.0947674	147957	159	wt
2022-12-12	pKAZ3	4	R124I	0.0363372	147957	31	wt
2022-12-12	pKAZ3	4	RI	0.00028343	147957	7	wt
2022-12-12	pKAZ3	4	RII	1.19186	147957	383	wt
2022-12-12	pKAZ3	4	RV	0.00067151	147957	7	wt
2022-12-12	pKAZ3	4	VIII	0.0476744	147957	8	wt
2022-12-12	pKAZ3	5	AI	0.201172	147957	21	wt
2022-12-12	pKAZ3	5	BI	0.174414	147957	31	wt
2022-12-12	pKAZ3	5	KI	0.722656	147957	17	wt
2022-12-12	pKAZ3	5	P1	0.4375	147957	253	wt
2022-12-12	pKAZ3	5	P15	0.0978516	147957	159	wt
2022-12-12	pKAZ3	5	R124I	0.0333984	147957	31	wt
2022-12-12	pKAZ3	5	RI	0.0328125	147957	7	wt
2022-12-12	pKAZ3	5	RII	5.25391	147957	383	wt
2022-12-12	pKAZ3	5	RV	0.00472656	147957	7	wt
2022-12-12	pKAZ3	5	VIII	0.808594	147957	8	wt
2022-12-21	pRK100	1	AI	0.272223	142357	19	wt
2022-12-21	pRK100	1	BI	0.00019886	142357	31	wt
2022-12-21	pRK100	1	KI	0.118751	142357	16	wt
2022-12-21	pRK100	1	P1	0.0733333	142357	183	wt
2022-12-21	pRK100	1	P15	0.00253847	142357	278	wt
2022-12-21	pRK100	1	R124I	0.0381819	142357	29	wt
2022-12-21	pRK100	1	RI	5.56e-05	142357	18	wt
2022-12-21	pRK100	1	RII	0.822502	142357	367	wt
2022-12-21	pRK100	1	RV	3.03e-05	142357	58	wt
2022-12-21	pRK100	1	VIII	0.00011111	142357	20	wt
2022-12-21	pRK100	2	AI	0.071341	142357	19	wt
2022-12-21	pRK100	2	BI	3.88e-05	142357	31	wt
2022-12-21	pRK100	2	KI	0.0248479	142357	16	wt
2022-12-21	pRK100	2	P1	0.00953138	142357	183	wt
2022-12-21	pRK100	2	P15	0.00162466	142357	278	wt
2022-12-21	pRK100	2	R124I	0.00528017	142357	29	wt
2022-12-21	pRK100	2	RI	5.52e-06	142357	18	wt
2022-12-21	pRK100	2	RII	0.31681	142357	367	wt
2022-12-21	pRK100	2	RV	1.41e-05	142357	58	wt
2022-12-21	pRK100	2	VIII	1.01e-05	142357	20	wt
2022-12-21	pRK100	3	AI	0.129705	142357	19	wt
2022-12-21	pRK100	3	BI	0.00071056	142357	31	wt
2022-12-21	pRK100	3	KI	0.313597	142357	16	wt
2022-12-21	pRK100	3	P1	0.0412699	142357	183	wt
2022-12-21	pRK100	3	P15	0.023347	142357	278	wt
2022-12-21	pRK100	3	R124I	0.340477	142357	29	wt
2022-12-21	pRK100	3	RI	2.96e-05	142357	18	wt
2022-12-21	pRK100	3	RII	1.10777	142357	367	wt
2022-12-21	pRK100	3	RV	4.93e-05	142357	58	wt
2022-12-21	pRK100	3	VIII	4.45e-05	142357	20	wt
2022-12-21	pRK100	4	AI	0.449197	142357	19	wt
2022-12-21	pRK100	4	BI	0.00085562	142357	31	wt
2022-12-21	pRK100	4	KI	0.160131	142357	16	wt
2022-12-21	pRK100	4	P1	0.016724	142357	183	wt
2022-12-21	pRK100	4	P15	0.00354751	142357	278	wt
2022-12-21	pRK100	4	R124I	0.169412	142357	29	wt
2022-12-21	pRK100	4	RI	1.36e-05	142357	18	wt
2022-12-21	pRK100	4	RII	1.44118	142357	367	wt
2022-12-21	pRK100	4	RV	1.89e-05	142357	58	wt
2022-12-21	pRK100	4	VIII	2.53e-05	142357	20	wt
2022-12-21	pRK100	5	AI	0.293333	142357	19	wt
2022-12-21	pRK100	5	BI	0.00081106	142357	31	wt
2022-12-21	pRK100	5	KI	0.0968234	142357	16	wt
2022-12-21	pRK100	5	P1	0.0419047	142357	183	wt
2022-12-21	pRK100	5	P15	0.00123077	142357	278	wt
2022-12-21	pRK100	5	R124I	0.0176441	142357	29	wt
2022-12-21	pRK100	5	RI	9.52e-06	142357	18	wt
2022-12-21	pRK100	5	RII	0.88	142357	367	wt
2022-12-21	pRK100	5	RV	8.06e-06	142357	58	wt
2022-12-21	pRK100	5	VIII	1.12e-05	142357	20	wt
2022-12-22	R1	1	AI	0.0357143	97566	4	wt
2022-12-22	R1	1	BI	3.51563	97566	13	wt
2022-12-22	R1	1	KI	0.0272728	97566	16	wt
2022-12-22	R1	1	P1	0.0468752	97566	122	wt
2022-12-22	R1	1	P15	0.0170455	97566	189	wt
2022-12-22	R1	1	R124I	0.0535716	97566	28	wt
2022-12-22	R1	1	RI	0.00625001	97566	17	wt
2022-12-22	R1	1	RII	0.125	97566	243	wt
2022-12-22	R1	1	RV	0.00765307	97566	35	wt
2022-12-22	R1	1	VIII	0.03125	97566	8	wt
2022-12-22	R1	2	AI	0.00737143	97566	4	wt
2022-12-22	R1	2	BI	1.22449	97566	13	wt
2022-12-22	R1	2	KI	0.0118132	97566	16	wt
2022-12-22	R1	2	P1	0.00890269	97566	122	wt
2022-12-22	R1	2	P15	0.0112369	97566	189	wt
2022-12-22	R1	2	R124I	0.0105306	97566	28	wt
2022-12-22	R1	2	RI	0.00546033	97566	17	wt
2022-12-22	R1	2	RII	0.0260168	97566	243	wt
2022-12-22	R1	2	RV	0.00450026	97566	35	wt
2022-12-22	R1	2	VIII	0.00708792	97566	8	wt
2022-12-22	R1	3	AI	0.035	97566	4	wt
2022-12-22	R1	3	BI	0.639999	97566	13	wt
2022-12-22	R1	3	KI	0.0129231	97566	16	wt
2022-12-22	R1	3	P1	0.0213333	97566	122	wt
2022-12-22	R1	3	P15	0.0162319	97566	189	wt
2022-12-22	R1	3	R124I	0.0186667	97566	28	wt
2022-12-22	R1	3	RI	0.00884209	97566	17	wt
2022-12-22	R1	3	RII	0.0726485	97566	243	wt
2022-12-22	R1	3	RV	0.0466667	97566	35	wt
2022-12-22	R1	3	VIII	0.0233333	97566	8	wt
2022-12-22	R1	4	AI	0.0116129	97566	4	wt
2022-12-22	R1	4	BI	7.19999	97566	13	wt
2022-12-22	R1	4	KI	0.00757894	97566	16	wt
2022-12-22	R1	4	P1	0.01	97566	122	wt
2022-12-22	R1	4	P15	0.00576923	97566	189	wt
2022-12-22	R1	4	R124I	0.00799999	97566	28	wt
2022-12-22	R1	4	RI	0.00352942	97566	17	wt
2022-12-22	R1	4	RII	0.201681	97566	243	wt
2022-12-22	R1	4	RV	0.00462132	97566	35	wt
2022-12-22	R1	4	VIII	0.00270676	97566	8	wt
2022-12-22	R1	5	AI	0.0454546	97566	4	wt
2022-12-22	R1	5	BI	5.00001	97566	13	wt
2022-12-22	R1	5	KI	0.0436365	97566	16	wt
2022-12-22	R1	5	P1	0.00818182	97566	122	wt
2022-12-22	R1	5	P15	0.00584416	97566	189	wt
2022-12-22	R1	5	R124I	0.00639206	97566	28	wt
2022-12-22	R1	5	RI	0.0034091	97566	17	wt
2022-12-22	R1	5	RII	0.0962568	97566	243	wt
2022-12-22	R1	5	RV	0.00649351	97566	35	wt
2022-12-22	R1	5	VIII	0.00584416	97566	8	wt
2023-01-12	pB10	1	AI	1.24444	64508	6	wt
2023-01-12	pB10	1	BI	0.254546	64508	13	wt
2023-01-12	pB10	1	KI	0.248889	64508	14	wt
2023-01-12	pB10	1	P1	0.0875002	64508	102	wt
2023-01-12	pB10	1	P15	0.064	64508	122	wt
2023-01-12	pB10	1	R124I	2.8	64508	23	wt
2023-01-12	pB10	1	RI	0.0004	64508	8	wt
2023-01-12	pB10	1	RII	0.339394	64508	434	wt
2023-01-12	pB10	1	RV	0.0004	64508	6	wt
2023-01-12	pB10	1	VIII	0.00536668	64508	5	wt
2023-01-12	pB10	2	AI	0.638182	64508	6	wt
2023-01-12	pB10	2	BI	3.25	64508	13	wt
2023-01-12	pB10	2	KI	0.728571	64508	14	wt
2023-01-12	pB10	2	P1	0.312	64508	102	wt
2023-01-12	pB10	2	P15	0.13	64508	122	wt
2023-01-12	pB10	2	R124I	3.15714	64508	23	wt
2023-01-12	pB10	2	RI	0.0005	64508	8	wt
2023-01-12	pB10	2	RII	1.03469	64508	434	wt
2023-01-12	pB10	2	RV	0.0001108	64508	6	wt
2023-01-12	pB10	2	VIII	0.00517346	64508	5	wt
2023-01-12	pB10	3	AI	1.35416	64508	6	wt
2023-01-12	pB10	3	BI	1.21875	64508	13	wt
2023-01-12	pB10	3	KI	0.348214	64508	14	wt
2023-01-12	pB10	3	P1	0.216666	64508	102	wt
2023-01-12	pB10	3	P15	0.0857639	64508	122	wt
2023-01-12	pB10	3	R124I	6.19048	64508	23	wt
2023-01-12	pB10	3	RI	0.00042208	64508	8	wt
2023-01-12	pB10	3	RII	1.54375	64508	434	wt
2023-01-12	pB10	3	RV	0.00024621	64508	6	wt
2023-01-12	pB10	3	VIII	0.00333333	64508	5	wt
2023-01-12	pB10	4	AI	1.33333	64508	6	wt
2023-01-12	pB10	4	BI	0.471154	64508	13	wt
2023-01-12	pB10	4	KI	0.340909	64508	14	wt
2023-01-12	pB10	4	P1	0.100962	64508	102	wt
2023-01-12	pB10	4	P15	0.216364	64508	122	wt
2023-01-12	pB10	4	R124I	1.45833	64508	23	wt
2023-01-12	pB10	4	RI	0.00041667	64508	8	wt
2023-01-12	pB10	4	RII	0.91	64508	434	wt
2023-01-12	pB10	4	RV	0.00017857	64508	6	wt
2023-01-12	pB10	4	VIII	0.00379166	64508	5	wt
2023-01-12	pB10	5	AI	1.375	64508	6	wt
2023-01-12	pB10	5	BI	1.41429	64508	13	wt
2023-01-12	pB10	5	KI	0.261904	64508	14	wt
2023-01-12	pB10	5	P1	0.3	64508	102	wt
2023-01-12	pB10	5	P15	0.22	64508	122	wt
2023-01-12	pB10	5	R124I	3.33333	64508	23	wt
2023-01-12	pB10	5	RI	0.00015278	64508	8	wt
2023-01-12	pB10	5	RII	1.22222	64508	434	wt
2023-01-12	pB10	5	RV	0.00031429	64508	6	wt
2023-01-12	pB10	5	VIII	0.0166222	64508	5	wt
2023-01-12	RIP113	1	AI	1.99999	42851	6	wt
2023-01-12	RIP113	1	BI	0.00453781	42851	5	wt
2023-01-12	RIP113	1	KI	0.0934255	42851	0	wt
2023-01-12	RIP113	1	P1	0.0661764	42851	45	wt
2023-01-12	RIP113	1	P15	0.317646	42851	56	wt
2023-01-12	RIP113	1	R124I	1.32353	42851	13	wt
2023-01-12	RIP113	1	RI	0.117647	42851	1	wt
2023-01-12	RIP113	1	RII	0.882353	42851	106	wt
2023-01-12	RIP113	1	RV	0.00076357	42851	3	wt
2023-01-12	RIP113	1	VIII	0.0491596	42851	1	wt
2023-01-12	RIP113	2	AI	0.695652	42851	6	wt
2023-01-12	RIP113	2	BI	0.0130435	42851	5	wt
2023-01-12	RIP113	2	KI	0.055336	42851	0	wt
2023-01-12	RIP113	2	P1	0.0405798	42851	45	wt
2023-01-12	RIP113	2	P15	0.052174	42851	56	wt
2023-01-12	RIP113	2	R124I	0.285326	42851	13	wt
2023-01-12	RIP113	2	RI	0.0332016	42851	1	wt
2023-01-12	RIP113	2	RII	0.121739	42851	106	wt
2023-01-12	RIP113	2	RV	0.00130435	42851	3	wt
2023-01-12	RIP113	2	VIII	0.0689854	42851	1	wt
2023-01-12	RIP113	3	AI	2.16667	42851	6	wt
2023-01-12	RIP113	3	BI	0.0161905	42851	5	wt
2023-01-12	RIP113	3	KI	0.174546	42851	0	wt
2023-01-12	RIP113	3	P1	0.128571	42851	45	wt
2023-01-12	RIP113	3	P15	0.0282828	42851	56	wt
2023-01-12	RIP113	3	R124I	1.46667	42851	13	wt
2023-01-12	RIP113	3	RI	0.0808081	42851	1	wt
2023-01-12	RIP113	3	RII	0.351649	42851	106	wt
2023-01-12	RIP113	3	RV	0.00077273	42851	3	wt
2023-01-12	RIP113	3	VIII	0.0238095	42851	1	wt
2023-01-12	RIP113	4	AI	0.777776	42851	6	wt
2023-01-12	RIP113	4	BI	0.00388888	42851	5	wt
2023-01-12	RIP113	4	KI	0.14	42851	0	wt
2023-01-12	RIP113	4	P1	0.0832995	42851	45	wt
2023-01-12	RIP113	4	P15	0.0725924	42851	56	wt
2023-01-12	RIP113	4	R124I	1.05	42851	13	wt
2023-01-12	RIP113	4	RI	0.0408333	42851	1	wt
2023-01-12	RIP113	4	RII	0.326666	42851	106	wt
2023-01-12	RIP113	4	RV	0.00037692	42851	3	wt
2023-01-12	RIP113	4	VIII	0.0329411	42851	1	wt
2023-01-12	RIP113	5	AI	3.20833	42851	6	wt
2023-01-12	RIP113	5	BI	0.0183333	42851	5	wt
2023-01-12	RIP113	5	KI	0.241757	42851	0	wt
2023-01-12	RIP113	5	P1	0.195556	42851	45	wt
2023-01-12	RIP113	5	P15	0.172857	42851	56	wt
2023-01-12	RIP113	5	R124I	3.56481	42851	13	wt
2023-01-12	RIP113	5	RI	0.15	42851	1	wt
2023-01-12	RIP113	5	RII	1	42851	106	wt
2023-01-12	RIP113	5	RV	0.00108036	42851	3	wt
2023-01-12	RIP113	5	VIII	0.142593	42851	1	wt
2023-01-12	RP4	1	AI	3.57143	60096	8	wt
2023-01-12	RP4	1	BI	0.437501	60096	9	wt
2023-01-12	RP4	1	KI	0.875	60096	9	wt
2023-01-12	RP4	1	P1	0.656253	60096	74	wt
2023-01-12	RP4	1	P15	0.145833	60096	114	wt
2023-01-12	RP4	1	R124I	1.08025	60096	19	wt
2023-01-12	RP4	1	RI	0.0568182	60096	1	wt
2023-01-12	RP4	1	RII	0.388889	60096	361	wt
2023-01-12	RP4	1	RV	0.0100625	60096	4	wt
2023-01-12	RP4	1	VIII	1.28333	60096	1	wt
2023-01-12	RP4	2	AI	1.08	60096	8	wt
2023-01-12	RP4	2	BI	NA	60096	9	wt
2023-01-12	RP4	2	KI	0.364286	60096	9	wt
2023-01-12	RP4	2	P1	0.18	60096	74	wt
2023-01-12	RP4	2	P15	0.18	60096	114	wt
2023-01-12	RP4	2	R124I	0.675	60096	19	wt
2023-01-12	RP4	2	RI	1.3	60096	1	wt
2023-01-12	RP4	2	RII	1.125	60096	361	wt
2023-01-12	RP4	2	RV	0.003	60096	4	wt
2023-01-12	RP4	2	VIII	0.330002	60096	1	wt
2023-01-12	RP4	3	AI	0.257143	60096	8	wt
2023-01-12	RP4	3	BI	0.444444	60096	9	wt
2023-01-12	RP4	3	KI	0.714286	60096	9	wt
2023-01-12	RP4	3	P1	0.333333	60096	74	wt
2023-01-12	RP4	3	P15	0.1	60096	114	wt
2023-01-12	RP4	3	R124I	1.14286	60096	19	wt
2023-01-12	RP4	3	RI	0.2	60096	1	wt
2023-01-12	RP4	3	RII	2.91667	60096	361	wt
2023-01-12	RP4	3	RV	0.025	60096	4	wt
2023-01-12	RP4	3	VIII	2	60096	1	wt
2023-01-12	RP4	4	AI	0.88889	60096	8	wt
2023-01-12	RP4	4	BI	0.166667	60096	9	wt
2023-01-12	RP4	4	KI	2.125	60096	9	wt
2023-01-12	RP4	4	P1	1.27778	60096	74	wt
2023-01-12	RP4	4	P15	0.12381	60096	114	wt
2023-01-12	RP4	4	R124I	2.5	60096	19	wt
2023-01-12	RP4	4	RI	0.6875	60096	1	wt
2023-01-12	RP4	4	RII	1.54286	60096	361	wt
2023-01-12	RP4	4	RV	0.00557144	60096	4	wt
2023-01-12	RP4	4	VIII	1.5	60096	1	wt
2023-01-12	RP4	5	AI	0.225	60096	8	wt
2023-01-12	RP4	5	BI	0.0138889	60096	9	wt
2023-01-12	RP4	5	KI	0.204545	60096	9	wt
2023-01-12	RP4	5	P1	0.696429	60096	74	wt
2023-01-12	RP4	5	P15	0.2	60096	114	wt
2023-01-12	RP4	5	R124I	0.692309	60096	19	wt
2023-01-12	RP4	5	RI	0.123967	60096	1	wt
2023-01-12	RP4	5	RII	1.60714	60096	361	wt
2023-01-12	RP4	5	RV	0.00333334	60096	4	wt
2023-01-12	RP4	5	VIII	1	60096	1	wt
2023-01-19	pESBL	1	AI	0.215909	110137	16	wt
2023-01-19	pESBL	1	BI	9.31e-05	110137	21	wt
2023-01-19	pESBL	1	KI	0.0196746	110137	17	wt
2023-01-19	pESBL	1	P1	0.0164502	110137	135	wt
2023-01-19	pESBL	1	P15	0.00052778	110137	156	wt
2023-01-19	pESBL	1	R124I	0.285	110137	29	wt
2023-01-19	pESBL	1	RI	2.29e-05	110137	20	wt
2023-01-19	pESBL	1	RII	0.59375	110137	298	wt
2023-01-19	pESBL	1	RV	1.23e-05	110137	51	wt
2023-01-19	pESBL	1	VIII	0.0196281	110137	10	wt
2023-01-19	pESBL	2	AI	0.223363	110137	16	wt
2023-01-19	pESBL	2	BI	7.63e-05	110137	21	wt
2023-01-19	pESBL	2	KI	0.0465788	110137	17	wt
2023-01-19	pESBL	2	P1	0.00452577	110137	135	wt
2023-01-19	pESBL	2	P15	7.98e-05	110137	156	wt
2023-01-19	pESBL	2	R124I	0.208472	110137	29	wt
2023-01-19	pESBL	2	RI	1.2e-05	110137	20	wt
2023-01-19	pESBL	2	RII	0.456654	110137	298	wt
2023-01-19	pESBL	2	RV	1.31e-05	110137	51	wt
2023-01-19	pESBL	2	VIII	0.0457866	110137	10	wt
2023-01-19	pESBL	3	AI	0.271429	110137	16	wt
2023-01-19	pESBL	3	BI	0.0017	110137	21	wt
2023-01-19	pESBL	3	KI	0.0767742	110137	17	wt
2023-01-19	pESBL	3	P1	0.150887	110137	135	wt
2023-01-19	pESBL	3	P15	0.00326923	110137	156	wt
2023-01-19	pESBL	3	R124I	0.745131	110137	29	wt
2023-01-19	pESBL	3	RI	0.00113839	110137	20	wt
2023-01-19	pESBL	3	RII	2.1	110137	298	wt
2023-01-19	pESBL	3	RV	0.00050595	110137	51	wt
2023-01-19	pESBL	3	VIII	0.130769	110137	10	wt
2023-01-19	pESBL	4	AI	0.561363	110137	16	wt
2023-01-19	pESBL	4	BI	0.00015247	110137	21	wt
2023-01-19	pESBL	4	KI	0.0748486	110137	17	wt
2023-01-19	pESBL	4	P1	0.0391084	110137	135	wt
2023-01-19	pESBL	4	P15	0.00658669	110137	156	wt
2023-01-19	pESBL	4	R124I	0.840137	110137	29	wt
2023-01-19	pESBL	4	RI	4.64e-05	110137	20	wt
2023-01-19	pESBL	4	RII	1.57182	110137	298	wt
2023-01-19	pESBL	4	RV	4.4e-05	110137	51	wt
2023-01-19	pESBL	4	VIII	0.0705714	110137	10	wt
2023-01-19	pESBL	5	AI	1.19773	110137	16	wt
2023-01-19	pESBL	5	BI	0.00095653	110137	21	wt
2023-01-19	pESBL	5	KI	0.10962	110137	17	wt
2023-01-19	pESBL	5	P1	0.0812309	110137	135	wt
2023-01-19	pESBL	5	P15	0.00258824	110137	156	wt
2023-01-19	pESBL	5	R124I	1.21847	110137	29	wt
2023-01-19	pESBL	5	RI	0.00258824	110137	20	wt
2023-01-19	pESBL	5	RII	0.782224	110137	298	wt
2023-01-19	pESBL	5	RV	0.00492309	110137	51	wt
2023-01-19	pESBL	5	VIII	0.0707144	110137	10	wt
2023-02-07	R388	1	AI	1.76786	33913	3	wt
2023-02-07	R388	1	BI	0.0109173	33913	4	wt
2023-02-07	R388	1	KI	0.0202041	33913	2	wt
2023-02-07	R388	1	P1	0.0972322	33913	53	wt
2023-02-07	R388	1	P15	0.381302	33913	32	wt
2023-02-07	R388	1	R124I	0.606517	33913	9	wt
2023-02-07	R388	1	RI	0.0810269	33913	1	wt
2023-02-07	R388	1	RII	0.698413	33913	33	wt
2023-02-07	R388	1	RV	0.00232334	33913	3	wt
2023-02-07	R388	1	VIII	0.0235714	33913	2	wt
2023-02-07	R388	2	AI	0.4875	33913	3	wt
2023-02-07	R388	2	BI	0.00802941	33913	4	wt
2023-02-07	R388	2	KI	0.0433332	33913	2	wt
2023-02-07	R388	2	P1	0.0760234	33913	53	wt
2023-02-07	R388	2	P15	0.243479	33913	32	wt
2023-02-07	R388	2	R124I	0.499999	33913	9	wt
2023-02-07	R388	2	RI	0.151163	33913	1	wt
2023-02-07	R388	2	RII	0.498084	33913	33	wt
2023-02-07	R388	2	RV	0.036111	33913	3	wt
2023-02-07	R388	2	VIII	0.00795917	33913	2	wt
2023-02-07	R388	3	AI	1.04389	33913	3	wt
2023-02-07	R388	3	BI	0.0124005	33913	4	wt
2023-02-07	R388	3	KI	0.0396954	33913	2	wt
2023-02-07	R388	3	P1	0.0720689	33913	53	wt
2023-02-07	R388	3	P15	0.408488	33913	32	wt
2023-02-07	R388	3	R124I	0.528325	33913	9	wt
2023-02-07	R388	3	RI	0.0533405	33913	1	wt
2023-02-07	R388	3	RII	0.310345	33913	33	wt
2023-02-07	R388	3	RV	0.00130771	33913	3	wt
2023-02-07	R388	3	VIII	0.0531034	33913	2	wt
2023-02-07	R388	4	AI	1.62	33913	3	wt
2023-02-07	R388	4	BI	0.0467808	33913	4	wt
2023-02-07	R388	4	KI	0.186923	33913	2	wt
2023-02-07	R388	4	P1	0.0757894	33913	53	wt
2023-02-07	R388	4	P15	0.135944	33913	32	wt
2023-02-07	R388	4	R124I	2.16	33913	9	wt
2023-02-07	R388	4	RI	0.2916	33913	1	wt
2023-02-07	R388	4	RII	0.822858	33913	33	wt
2023-02-07	R388	4	RV	0.00621819	33913	3	wt
2023-02-07	R388	4	VIII	0.0608094	33913	2	wt
2023-02-07	R388	5	AI	0.643815	33913	3	wt
2023-02-07	R388	5	BI	0.0289496	33913	4	wt
2023-02-07	R388	5	KI	0.188034	33913	2	wt
2023-02-07	R388	5	P1	0.264508	33913	53	wt
2023-02-07	R388	5	P15	0.752137	33913	32	wt
2023-02-07	R388	5	R124I	3.35043	33913	9	wt
2023-02-07	R388	5	RI	0.150427	33913	1	wt
2023-02-07	R388	5	RII	0.697834	33913	33	wt
2023-02-07	R388	5	RV	0.00508023	33913	3	wt
2023-02-07	R388	5	VIII	0.0919097	33913	2	wt
2023-02-07	R6K	1	AI	0.040746	39872	4	wt
2023-02-07	R6K	1	BI	0.0006791	39872	6	wt
2023-02-07	R6K	1	KI	0.0228178	39872	2	wt
2023-02-07	R6K	1	P1	0.00567864	39872	52	wt
2023-02-07	R6K	1	P15	0.0675559	39872	24	wt
2023-02-07	R6K	1	R124I	0.111872	39872	8	wt
2023-02-07	R6K	1	RI	0.0059761	39872	2	wt
2023-02-07	R6K	1	RII	0.190488	39872	50	wt
2023-02-07	R6K	1	RV	0.00147558	39872	8	wt
2023-02-07	R6K	1	VIII	0.00093134	39872	26	wt
2023-02-07	R6K	2	AI	0.365598	39872	4	wt
2023-02-07	R6K	2	BI	0.00183383	39872	6	wt
2023-02-07	R6K	2	KI	0.0832655	39872	2	wt
2023-02-07	R6K	2	P1	0.0704189	39872	52	wt
2023-02-07	R6K	2	P15	0.136691	39872	24	wt
2023-02-07	R6K	2	R124I	0.382712	39872	8	wt
2023-02-07	R6K	2	RI	0.028777	39872	2	wt
2023-02-07	R6K	2	RII	1.63607	39872	50	wt
2023-02-07	R6K	2	RV	0.0260244	39872	8	wt
2023-02-07	R6K	2	VIII	0.00719424	39872	26	wt
2023-02-07	R6K	3	AI	0.147743	39872	4	wt
2023-02-07	R6K	3	BI	0.00151956	39872	6	wt
2023-02-07	R6K	3	KI	0.00276442	39872	2	wt
2023-02-07	R6K	3	P1	0.0299479	39872	52	wt
2023-02-07	R6K	3	P15	0.0161065	39872	24	wt
2023-02-07	R6K	3	R124I	0.177926	39872	8	wt
2023-02-07	R6K	3	RI	0.0449219	39872	2	wt
2023-02-07	R6K	3	RII	0.453125	39872	50	wt
2023-02-07	R6K	3	RV	0.00347221	39872	8	wt
2023-02-07	R6K	3	VIII	0.00427826	39872	26	wt
2023-02-07	R6K	4	AI	0.0842524	39872	4	wt
2023-02-07	R6K	4	BI	0.0051062	39872	6	wt
2023-02-07	R6K	4	KI	0.0206596	39872	2	wt
2023-02-07	R6K	4	P1	0.081986	39872	52	wt
2023-02-07	R6K	4	P15	0.119996	39872	24	wt
2023-02-07	R6K	4	R124I	0.0549898	39872	8	wt
2023-02-07	R6K	4	RI	0.0155618	39872	2	wt
2023-02-07	R6K	4	RII	1.97199	39872	50	wt
2023-02-07	R6K	4	RV	0.00499274	39872	8	wt
2023-02-07	R6K	4	VIII	0.00845165	39872	26	wt
2023-08-07	pCF12	1	AI	0.0363054	43704	2	wt
2023-08-07	pCF12	1	BI	0.0101062	43704	12	wt
2023-08-07	pCF12	1	KI	0.0242618	43704	1	wt
2023-08-07	pCF12	1	P1	0.363636	43704	39	wt
2023-08-07	pCF12	1	P15	0.017316	43704	51	wt
2023-08-07	pCF12	1	R124I	0.0969697	43704	9	wt
2023-08-07	pCF12	1	RI	NA	43704	6	wt
2023-08-07	pCF12	1	RII	NA	43704	111	wt
2023-08-07	pCF12	1	RV	NA	43704	19	wt
2023-08-07	pCF12	1	VIII	NA	43704	17	wt
2023-08-07	pCF12	2	AI	0.658825	43704	2	wt
2023-08-07	pCF12	2	BI	0.0411106	43704	12	wt
2023-08-07	pCF12	2	KI	0.366013	43704	1	wt
2023-08-07	pCF12	2	P1	0.27451	43704	39	wt
2023-08-07	pCF12	2	P15	0.0458542	43704	51	wt
2023-08-07	pCF12	2	R124I	0.224599	43704	9	wt
2023-08-07	pCF12	2	RI	NA	43704	6	wt
2023-08-07	pCF12	2	RII	NA	43704	111	wt
2023-08-07	pCF12	2	RV	NA	43704	19	wt
2023-08-07	pCF12	2	VIII	NA	43704	17	wt
2023-08-07	pCF12	3	AI	0.749998	43704	2	wt
2023-08-07	pCF12	3	BI	0.035712	43704	12	wt
2023-08-07	pCF12	3	KI	0.0576921	43704	1	wt
2023-08-07	pCF12	3	P1	0.5	43704	39	wt
2023-08-07	pCF12	3	P15	0.25	43704	51	wt
2023-08-07	pCF12	3	R124I	0.00910799	43704	9	wt
2023-08-07	pCF12	3	RI	NA	43704	6	wt
2023-08-07	pCF12	3	RII	NA	43704	111	wt
2023-08-07	pCF12	3	RV	NA	43704	19	wt
2023-08-07	pCF12	3	VIII	NA	43704	17	wt
2023-08-07	pCF12	4	AI	0.543786	43704	2	wt
2023-08-07	pCF12	4	BI	0.0474842	43704	12	wt
2023-08-07	pCF12	4	KI	0.0290042	43704	1	wt
2023-08-07	pCF12	4	P1	0.553672	43704	39	wt
2023-08-07	pCF12	4	P15	0.266344	43704	51	wt
2023-08-07	pCF12	4	R124I	0.0870057	43704	9	wt
2023-08-07	pCF12	4	RI	NA	43704	6	wt
2023-08-07	pCF12	4	RII	NA	43704	111	wt
2023-08-07	pCF12	4	RV	NA	43704	19	wt
2023-08-07	pCF12	4	VIII	NA	43704	17	wt
2023-08-07	pCF12	5	AI	0.117857	43704	2	wt
2023-08-07	pCF12	5	BI	0.0160804	43704	12	wt
2023-08-07	pCF12	5	KI	0.0346639	43704	1	wt
2023-08-07	pCF12	5	P1	0.0200893	43704	39	wt
2023-08-07	pCF12	5	P15	0.0346639	43704	51	wt
2023-08-07	pCF12	5	R124I	0.739285	43704	9	wt
2023-08-07	pCF12	5	RI	NA	43704	6	wt
2023-08-07	pCF12	5	RII	NA	43704	111	wt
2023-08-07	pCF12	5	RV	NA	43704	19	wt
2023-08-07	pCF12	5	VIII	NA	43704	17	wt
2023-08-07	pCT	1	AI	1.07143	93629	12	wt
2023-08-07	pCT	1	BI	8.65e-05	93629	21	wt
2023-08-07	pCT	1	KI	1.6	93629	16	wt
2023-08-07	pCT	1	P1	0.126316	93629	139	wt
2023-08-07	pCT	1	P15	0.17647	93629	195	wt
2023-08-07	pCT	1	R124I	0.325	93629	20	wt
2023-08-07	pCT	1	RI	NA	93629	13	wt
2023-08-07	pCT	1	RII	NA	93629	298	wt
2023-08-07	pCT	1	RV	NA	93629	41	wt
2023-08-07	pCT	1	VIII	NA	93629	9	wt
2023-08-07	pCT	2	AI	1.40001	93629	12	wt
2023-08-07	pCT	2	BI	0.0001044	93629	21	wt
2023-08-07	pCT	2	KI	0.722223	93629	16	wt
2023-08-07	pCT	2	P1	0.133333	93629	139	wt
2023-08-07	pCT	2	P15	0.0892858	93629	195	wt
2023-08-07	pCT	2	R124I	1.66667	93629	20	wt
2023-08-07	pCT	2	RI	NA	93629	13	wt
2023-08-07	pCT	2	RII	NA	93629	298	wt
2023-08-07	pCT	2	RV	NA	93629	41	wt
2023-08-07	pCT	2	VIII	NA	93629	9	wt
2023-08-07	pCT	3	AI	1.14286	93629	12	wt
2023-08-07	pCT	3	BI	3.13e-05	93629	21	wt
2023-08-07	pCT	3	KI	0.802084	93629	16	wt
2023-08-07	pCT	3	P1	0.644532	93629	139	wt
2023-08-07	pCT	3	P15	0.132408	93629	195	wt
2023-08-07	pCT	3	R124I	1.30952	93629	20	wt
2023-08-07	pCT	3	RI	NA	93629	13	wt
2023-08-07	pCT	3	RII	NA	93629	298	wt
2023-08-07	pCT	3	RV	NA	93629	41	wt
2023-08-07	pCT	3	VIII	NA	93629	9	wt
2023-08-07	pCT	4	AI	1.33723	93629	12	wt
2023-08-07	pCT	4	BI	4.88e-05	93629	21	wt
2023-08-07	pCT	4	KI	0.515789	93629	16	wt
2023-08-07	pCT	4	P1	0.18421	93629	139	wt
2023-08-07	pCT	4	P15	0.161184	93629	195	wt
2023-08-07	pCT	4	R124I	0.423683	93629	20	wt
2023-08-07	pCT	4	RI	NA	93629	13	wt
2023-08-07	pCT	4	RII	NA	93629	298	wt
2023-08-07	pCT	4	RV	NA	93629	41	wt
2023-08-07	pCT	4	VIII	NA	93629	9	wt
2023-08-07	pOXA-48	1	AI	0.0400001	61881	4	wt
2023-08-07	pOXA-48	1	BI	0.00935066	61881	18	wt
2023-08-07	pOXA-48	1	KI	0.196826	61881	5	wt
2023-08-07	pOXA-48	1	P1	0.183674	61881	56	wt
2023-08-07	pOXA-48	1	P15	0.0979593	61881	120	wt
2023-08-07	pOXA-48	1	R124I	0.612248	61881	16	wt
2023-08-07	pOXA-48	1	RI	NA	61881	14	wt
2023-08-07	pOXA-48	1	RII	NA	61881	176	wt
2023-08-07	pOXA-48	1	RV	NA	61881	17	wt
2023-08-07	pOXA-48	1	VIII	NA	61881	0	wt
2023-08-07	pOXA-48	2	AI	0.451655	61881	4	wt
2023-08-07	pOXA-48	2	BI	0.0321177	61881	18	wt
2023-08-07	pOXA-48	2	KI	0.509805	61881	5	wt
2023-08-07	pOXA-48	2	P1	0.301858	61881	56	wt
2023-08-07	pOXA-48	2	P15	0.0296324	61881	120	wt
2023-08-07	pOXA-48	2	R124I	0.101961	61881	16	wt
2023-08-07	pOXA-48	2	RI	NA	61881	14	wt
2023-08-07	pOXA-48	2	RII	NA	61881	176	wt
2023-08-07	pOXA-48	2	RV	NA	61881	17	wt
2023-08-07	pOXA-48	2	VIII	NA	61881	0	wt
2023-08-07	pOXA-48	3	AI	0.669566	61881	4	wt
2023-08-07	pOXA-48	3	BI	0.0819875	61881	18	wt
2023-08-07	pOXA-48	3	KI	0.425122	61881	5	wt
2023-08-07	pOXA-48	3	P1	0.484472	61881	56	wt
2023-08-07	pOXA-48	3	P15	0.0797102	61881	120	wt
2023-08-07	pOXA-48	3	R124I	1.28838	61881	16	wt
2023-08-07	pOXA-48	3	RI	NA	61881	14	wt
2023-08-07	pOXA-48	3	RII	NA	61881	176	wt
2023-08-07	pOXA-48	3	RV	NA	61881	17	wt
2023-08-07	pOXA-48	3	VIII	NA	61881	0	wt
2023-08-07	pOXA-48	4	AI	0.0743338	61881	4	wt
2023-08-07	pOXA-48	4	BI	0.0194003	61881	18	wt
2023-08-07	pOXA-48	4	KI	0.119825	61881	5	wt
2023-08-07	pOXA-48	4	P1	0.814812	61881	56	wt
2023-08-07	pOXA-48	4	P15	0.0380246	61881	120	wt
2023-08-07	pOXA-48	4	R124I	0.501424	61881	16	wt
2023-08-07	pOXA-48	4	RI	NA	61881	14	wt
2023-08-07	pOXA-48	4	RII	NA	61881	176	wt
2023-08-07	pOXA-48	4	RV	NA	61881	17	wt
2023-08-07	pOXA-48	4	VIII	NA	61881	0	wt

## Sheet: Fig3A
expt	donor	plasmid	rep	RM	RE	plm_size	nb_sites
2023-08-16	dcm-	pB10	1	RII	0.000549451	64508	434
2023-08-16	dcm-	pB10	2	RII	0.00359712	64508	434
2023-08-16	dcm-	pB10	3	RII	0.00340936	64508	434
2023-08-16	dcm-	pB10	4	RII	0.000318807	64508	434
2023-08-16	dcm+	pB10	1	RII	0.230933	64508	434
2023-08-16	dcm+	pB10	2	RII	0.709821	64508	434
2023-08-16	dcm+	pB10	3	RII	5	64508	434
2023-08-16	dcm+	pB10	4	RII	0.194932	64508	434
2023-08-16	dcm-	pCU1	1	RII	6.42032	97566	101
2023-08-16	dcm-	pCU1	2	RII	0.533448	97566	101
2023-08-16	dcm-	pCU1	3	RII	1.48515	97566	101
2023-08-16	dcm-	pCU1	4	RII	1.20416	97566	101
2023-08-16	dcm+	pCU1	1	RII	0.392739	97566	101
2023-08-16	dcm+	pCU1	2	RII	0.573741	97566	101
2023-08-16	dcm+	pCU1	3	RII	0.584962	97566	101
2023-08-16	dcm+	pCU1	4	RII	2.56835	97566	101
2023-08-16	dcm-	pESBL-283	1	RII	0.00696043	110137	298
2023-08-16	dcm-	pESBL-283	2	RII	0.0222409	110137	298
2023-08-16	dcm-	pESBL-283	3	RII	0.0177871	110137	298
2023-08-16	dcm-	pESBL-283	4	RII	0.0148855	110137	298
2023-08-16	dcm+	pESBL-283	1	RII	2.34711	110137	298
2023-08-16	dcm+	pESBL-283	2	RII	1.09892	110137	298
2023-08-16	dcm+	pESBL-283	3	RII	1.4375	110137	298
2023-08-16	dcm+	pESBL-283	4	RII	4.31068	110137	298
2023-08-16	dcm-	pKAZ3	1	RII	0.0637795	147957	383
2023-08-16	dcm-	pKAZ3	2	RII	1.64587	147957	383
2023-08-16	dcm-	pKAZ3	3	RII	0.267033	147957	383
2023-08-16	dcm-	pKAZ3	4	RII	0.0958525	147957	383
2023-08-16	dcm+	pKAZ3	1	RII	0.833	147957	383
2023-08-16	dcm+	pKAZ3	2	RII	3.03922	147957	383
2023-08-16	dcm+	pKAZ3	3	RII	0.100749	147957	383
2023-08-16	dcm+	pKAZ3	4	RII	0.437309	147957	383
2023-08-16	dcm-	pRK100	1	RII	9.57e-06	142357	367
2023-08-16	dcm-	pRK100	2	RII	3.43e-05	142357	367
2023-08-16	dcm-	pRK100	3	RII	0.00011904	142357	367
2023-08-16	dcm-	pRK100	4	RII	6.36e-05	142357	367
2023-08-16	dcm+	pRK100	1	RII	0.193878	142357	367
2023-08-16	dcm+	pRK100	2	RII	0.1777	142357	367
2023-08-16	dcm+	pRK100	3	RII	0.546798	142357	367
2023-08-16	dcm+	pRK100	4	RII	1.03947	142357	367
2023-08-16	dcm-	R1	1	RII	9.03e-06	97566	243
2023-08-16	dcm-	R1	2	RII	1.77e-05	97566	243
2023-08-16	dcm-	R1	3	RII	0.000139574	97566	243
2023-08-16	dcm-	R1	4	RII	9.52e-05	97566	243
2023-08-16	dcm+	R1	1	RII	2.19784	97566	243
2023-08-16	dcm+	R1	2	RII	0.1	97566	243
2023-08-16	dcm+	R1	3	RII	0.77027	97566	243
2023-08-16	dcm+	R1	4	RII	1.00943	97566	243
2023-08-16	dcm-	R388	1	RII	0.133094	33913	33
2023-08-16	dcm-	R388	2	RII	0.0532374	33913	33
2023-08-16	dcm-	R388	3	RII	0.0345794	33913	33
2023-08-16	dcm-	R388	4	RII	0.0313063	33913	33
2023-08-16	dcm+	R388	1	RII	0.509895	33913	33
2023-08-16	dcm+	R388	2	RII	8.01153	33913	33
2023-08-16	dcm+	R388	3	RII	0.344928	33913	33
2023-08-16	dcm+	R388	4	RII	1.7521	33913	33
2023-08-16	dcm-	R6K	1	RII	0.00592841	39872	50
2023-08-16	dcm-	R6K	2	RII	0.066065	39872	50
2023-08-16	dcm-	R6K	3	RII	0.0309677	39872	50
2023-08-16	dcm-	R6K	4	RII	0.00286147	39872	50
2023-08-16	dcm+	R6K	1	RII	2.9576	39872	50
2023-08-16	dcm+	R6K	2	RII	1.22165	39872	50
2023-08-16	dcm+	R6K	3	RII	2.08738	39872	50
2023-08-16	dcm+	R6K	4	RII	1.28972	39872	50
2023-08-16	dcm-	RIP113	1	RII	3.99281	42851	106
2023-08-16	dcm-	RIP113	2	RII	1.19608	42851	106
2023-08-16	dcm-	RIP113	3	RII	0.524793	42851	106
2023-08-16	dcm-	RIP113	4	RII	0.80303	42851	106
2023-08-16	dcm+	RIP113	1	RII	5.38574	42851	106
2023-08-16	dcm+	RIP113	2	RII	0.4	42851	106
2023-08-16	dcm+	RIP113	3	RII	3.73832	42851	106
2023-08-16	dcm+	RIP113	4	RII	1.0578	42851	106
2023-08-16	dcm-	RP4	1	RII	0.000588235	60096	361
2023-08-16	dcm-	RP4	2	RII	0.0011994	60096	361
2023-08-16	dcm-	RP4	3	RII	0.000265079	60096	361
2023-08-16	dcm-	RP4	4	RII	0.0005	60096	361
2023-08-16	dcm+	RP4	1	RII	2.65602	60096	361
2023-08-16	dcm+	RP4	2	RII	1.1715	60096	361
2023-08-16	dcm+	RP4	3	RII	1.79623	60096	361
2023-08-16	dcm+	RP4	4	RII	1.43333	60096	361

## Sheet: FigS4
expt	donor	plasmid	recipient	rep	CFU_don	dil_don	CFU_rec	dil_rec	CFU_trans	dil_trans	dens_don	dens_rec	dens_trans	dens_trans_lim	time	transfer	threshold	transfer_lim
2023-08-16	dcm+	pRK100	RMneg	1	10	6	17	6	35	3	1000000000	1700000000	3500000	3500000	3	6.86e-13	no	6.86e-13
2023-08-16	dcm+	RP4	RMneg	1	10	6	15	6	31	4	1000000000	1500000000	31000000	31000000	3	6.89e-12	no	6.89e-12
2023-08-16	dcm+	RIP113	RMneg	1	11	6	15	6	34	4	1100000000	1500000000	34000000	34000000	3	6.87e-12	no	6.87e-12
2023-08-16	dcm+	pB10	RMneg	1	8	6	20	6	18	4	800000000	2000000000	18000000	18000000	3	3.75e-12	no	3.75e-12
2023-08-16	dcm+	pKAZ3	RMneg	1	8	6	10	6	24	3	800000000	1000000000	2400000	2400000	3	1e-12	no	1e-12
2023-08-16	dcm-	pRK100	RMneg	1	5	6	9	6	28	3	500000000	900000000	2800000	2800000	3	2.07e-12	no	2.07e-12
2023-08-16	dcm-	RP4	RMneg	1	4	6	9	6	22	4	400000000	900000000	22000000	22000000	3	2.04e-11	no	2.04e-11
2023-08-16	dcm-	RIP113	RMneg	1	6	6	10	6	4	4	600000000	1000000000	4000000	500000	3	2.22e-12	no	2.78e-13
2023-08-16	dcm-	pB10	RMneg	1	6	6	11	6	9	4	600000000	1100000000	9000000	9000000	3	4.55e-12	no	4.55e-12
2023-08-16	dcm-	pKAZ3	RMneg	1	5	6	7	6	4	4	500000000	700000000	4000000	4000000	3	3.81e-12	no	3.81e-12
2023-08-16	dcm+	R1	RMneg	1	20	6	36	6	6	4	2000000000	3600000000	6000000	6000000	3	2.78e-13	no	2.78e-13
2023-08-16	dcm+	pCU1	RMneg	1	5	6	11	6	15	4	500000000	1100000000	15000000	15000000	3	9.09e-12	no	9.09e-12
2023-08-16	dcm+	pESBL-283	RMneg	1	11	6	10	6	8	3	1100000000	1000000000	800000	800000	3	2.42e-13	no	2.42e-13
2023-08-16	dcm+	R6K	RMneg	1	15	6	24	6	275	0	1500000000	2400000000	306	306	3	2.83e-17	no	2.83e-17
2023-08-16	dcm+	R388	RMneg	1	6	6	22	6	34	3	600000000	2200000000	3400000	3400000	3	8.59e-13	no	8.59e-13
2023-08-16	dcm-	R1	RMneg	1	9	6	9	6	7	4	900000000	900000000	7000000	7000000	3	2.88e-12	no	2.88e-12
2023-08-16	dcm-	pCU1	RMneg	1	7	6	22	6	4	4	700000000	2200000000	4000000	4000000	3	8.66e-13	no	8.66e-13
2023-08-16	dcm-	pESBL-283	RMneg	1	7	6	12	6	14	3	700000000	1200000000	1400000	1400000	3	5.56e-13	no	5.56e-13
2023-08-16	dcm-	R6K	RMneg	1	8	6	26	6	251	0	800000000	2600000000	279	279	3	4.47e-17	no	4.47e-17
2023-08-16	dcm-	R388	RMneg	1	10	6	11	6	46	3	1000000000	1100000000	4600000	4600000	3	1.39e-12	no	1.39e-12
2023-08-16	dcm+	pRK100	EcoRII	1	17	6	31	6	21	3	1700000000	3100000000	2100000	2100000	3	1.33e-13	no	1.33e-13
2023-08-16	dcm+	RP4	EcoRII	1	6	6	7	6	23	4	600000000	700000000	23000000	23000000	3	1.83e-11	no	1.83e-11
2023-08-16	dcm+	RIP113	EcoRII	1	5	6	9	6	5	5	500000000	900000000	50000000	50000000	3	3.7e-11	no	3.7e-11
2023-08-16	dcm+	pB10	EcoRII	1	11	6	21	6	6	4	1100000000	2100000000	6000000	6000000	3	8.66e-13	no	8.66e-13
2023-08-16	dcm+	pKAZ3	EcoRII	1	5	6	8	6	10	3	500000000	800000000	1000000	1000000	3	8.33e-13	no	8.33e-13
2023-08-16	dcm-	pRK100	EcoRII	1	6	6	14	6	1	0	600000000	1400000000	100	50	3	3.97e-17	no	1.98e-17
2023-08-16	dcm-	RP4	EcoRII	1	6	6	6	6	13	1	600000000	600000000	13000	13000	3	1.2e-14	no	1.2e-14
2023-08-16	dcm-	RIP113	EcoRII	1	6	6	10	6	2	4	600000000	1000000000	2000000	2000000	3	1.11e-12	no	1.11e-12
2023-08-16	dcm-	pB10	EcoRII	1	5	6	8	6	3	1	500000000	800000000	3000	3000	3	2.5e-15	no	2.5e-15
2023-08-16	dcm-	pKAZ3	EcoRII	1	6	6	16	6	7	3	600000000	1600000000	700000	700000	3	2.43e-13	no	2.43e-13
2023-08-16	dcm+	R1	EcoRII	1	13	6	21	6	5	4	1300000000	2100000000	5000000	5000000	3	6.11e-13	no	6.11e-13
2023-08-16	dcm+	pCU1	EcoRII	1	10	6	14	6	15	4	1000000000	1400000000	15000000	15000000	3	3.57e-12	no	3.57e-12
2023-08-16	dcm+	pESBL-283	EcoRII	1	9	6	15	6	23	3	900000000	1500000000	2300000	2300000	3	5.68e-13	no	5.68e-13
2023-08-16	dcm+	R6K	EcoRII	1	9	6	12	6	244	0	900000000	1200000000	271	271	3	8.37e-17	no	8.37e-17
2023-08-16	dcm+	R388	EcoRII	1	8	6	20	6	21	3	800000000	2000000000	2100000	2100000	3	4.38e-13	no	4.38e-13
2023-08-16	dcm-	R1	EcoRII	1	8	6	8	6	0	0	800000000	800000000	0	50	3	0	yes	2.6e-17
2023-08-16	dcm-	pCU1	EcoRII	1	6	6	10	6	10	4	600000000	1000000000	10000000	10000000	3	5.56e-12	no	5.56e-12
2023-08-16	dcm-	pESBL-283	EcoRII	1	16	6	7	6	13	1	1600000000	700000000	13000	13000	3	3.87e-15	no	3.87e-15
2023-08-16	dcm-	R6K	EcoRII	1	7	6	20	6	1	0	700000000	2000000000	1.11	1.11	3	2.65e-19	no	2.65e-19
2023-08-16	dcm-	R388	EcoRII	1	8	6	9	6	4	3	800000000	900000000	400000	400000	3	1.85e-13	no	1.85e-13
2023-08-16	dcm+	pRK100	RMneg	2	19	6	22	6	36	3	1900000000	2200000000	3600000	3600000	3	2.87e-13	no	2.87e-13
2023-08-16	dcm+	RP4	RMneg	2	11	6	16	6	20	4	1100000000	1600000000	20000000	20000000	3	3.79e-12	no	3.79e-12
2023-08-16	dcm+	RIP113	RMneg	2	6	6	7	6	34	4	600000000	700000000	34000000	34000000	3	2.7e-11	no	2.7e-11
2023-08-16	dcm+	pB10	RMneg	2	13	6	16	6	14	4	1300000000	1600000000	14000000	14000000	3	2.24e-12	no	2.24e-12
2023-08-16	dcm+	pKAZ3	RMneg	2	8	6	14	6	24	3	800000000	1400000000	2400000	2400000	3	7.14e-13	no	7.14e-13
2023-08-16	dcm-	pRK100	RMneg	2	8	6	12	6	28	3	800000000	1200000000	2800000	2800000	3	9.72e-13	no	9.72e-13
2023-08-16	dcm-	RP4	RMneg	2	15	6	8	6	24	4	1500000000	800000000	24000000	24000000	3	6.67e-12	no	6.67e-12
2023-08-16	dcm-	RIP113	RMneg	2	9	6	17	6	7	4	900000000	1700000000	7000000	7000000	3	1.53e-12	no	1.53e-12
2023-08-16	dcm-	pB10	RMneg	2	6	6	5	6	5	4	600000000	500000000	5000000	5000000	3	5.56e-12	no	5.56e-12
2023-08-16	dcm-	pKAZ3	RMneg	2	17	6	18	6	5	4	1700000000	1800000000	5000000	5000000	3	5.45e-13	no	5.45e-13
2023-08-16	dcm+	R1	RMneg	2	15	6	21	6	7	4	1500000000	2100000000	7000000	7000000	3	7.41e-13	no	7.41e-13
2023-08-16	dcm+	pCU1	RMneg	2	6	6	9	6	9	4	600000000	900000000	9000000	9000000	3	5.56e-12	no	5.56e-12
2023-08-16	dcm+	pESBL-283	RMneg	2	6	6	8	6	8	3	600000000	800000000	800000	800000	3	5.56e-13	no	5.56e-13
2023-08-16	dcm+	R6K	RMneg	2	9	6	19	6	179	0	900000000	1900000000	199	199	3	3.88e-17	no	3.88e-17
2023-08-16	dcm+	R388	RMneg	2	3	6	16	6	10	3	300000000	1600000000	1000000	1000000	3	6.94e-13	no	6.94e-13
2023-08-16	dcm-	R1	RMneg	2	6	6	13	6	11	4	600000000	1300000000	11000000	11000000	3	4.7e-12	no	4.7e-12
2023-08-16	dcm-	pCU1	RMneg	2	5	6	8	6	7	4	500000000	800000000	7000000	7000000	3	5.83e-12	no	5.83e-12
2023-08-16	dcm-	pESBL-283	RMneg	2	7	6	8	6	6	3	700000000	800000000	600000	600000	3	3.57e-13	no	3.57e-13
2023-08-16	dcm-	R6K	RMneg	2	7	6	10	6	157	0	700000000	1000000000	174	174	3	8.31e-17	no	8.31e-17
2023-08-16	dcm-	R388	RMneg	2	5	6	6	6	25	3	500000000	600000000	2500000	2500000	3	2.78e-12	no	2.78e-12
2023-08-16	dcm+	pRK100	EcoRII	2	14	6	21	6	6	3	1400000000	2100000000	600000	600000	4	5.1e-14	no	5.1e-14
2023-08-16	dcm+	RP4	EcoRII	2	8	6	9	6	16	4	800000000	900000000	16000000	16000000	5	4.44e-12	no	4.44e-12
2023-08-16	dcm+	RIP113	EcoRII	2	10	6	6	6	39	4	1000000000	600000000	39000000	39000000	6	1.08e-11	no	1.08e-11
2023-08-16	dcm+	pB10	EcoRII	2	6	6	9	6	6	4	600000000	900000000	6000000	6000000	7	1.59e-12	no	1.59e-12
2023-08-16	dcm+	pKAZ3	EcoRII	2	3	6	5	6	26	3	300000000	500000000	2600000	2600000	8	2.17e-12	no	2.17e-12
2023-08-16	dcm-	pRK100	EcoRII	2	5	6	10	6	0	0	500000000	1000000000	0	50	3	0	yes	3.33e-17
2023-08-16	dcm-	RP4	EcoRII	2	5	6	10	6	12	1	500000000	1000000000	12000	12000	3	8e-15	no	8e-15
2023-08-16	dcm-	RIP113	EcoRII	2	8	6	5	6	22	3	800000000	500000000	2200000	2200000	3	1.83e-12	no	1.83e-12
2023-08-16	dcm-	pB10	EcoRII	2	4	6	5	6	12	1	400000000	500000000	12000	12000	3	2e-14	no	2e-14
2023-08-16	dcm-	pKAZ3	EcoRII	2	4	6	13	6	14	3	400000000	1300000000	1400000	1400000	3	8.97e-13	no	8.97e-13
2023-08-16	dcm+	R1	EcoRII	2	9	6	20	6	4	3	900000000	2000000000	400000	400000	3	7.41e-14	no	7.41e-14
2023-08-16	dcm+	pCU1	EcoRII	2	8	6	17	6	13	4	800000000	1700000000	13000000	13000000	3	3.19e-12	no	3.19e-12
2023-08-16	dcm+	pESBL-283	EcoRII	2	10	6	12	6	22	3	1000000000	1200000000	2200000	2200000	3	6.11e-13	no	6.11e-13
2023-08-16	dcm+	R6K	EcoRII	2	14	6	14	6	251	0	1400000000	1400000000	279	279	3	4.74e-17	no	4.74e-17
2023-08-16	dcm+	R388	EcoRII	2	3	6	7	6	35	3	300000000	700000000	3500000	3500000	3	5.56e-12	no	5.56e-12
2023-08-16	dcm-	R1	EcoRII	2	5	6	8	6	1	0	500000000	800000000	100	100	3	8.33e-17	no	8.33e-17
2023-08-16	dcm-	pCU1	EcoRII	2	6	6	10	6	56	3	600000000	1000000000	5600000	5600000	3	3.11e-12	no	3.11e-12
2023-08-16	dcm-	pESBL-283	EcoRII	2	9	6	7	6	15	1	900000000	700000000	15000	15000	3	7.94e-15	no	7.94e-15
2023-08-16	dcm-	R6K	EcoRII	2	6	6	9	6	8	0	600000000	900000000	8.89	8.89	3	5.49e-18	no	5.49e-18
2023-08-16	dcm-	R388	EcoRII	2	5	6	9	6	2	3	500000000	900000000	200000	200000	3	1.48e-13	no	1.48e-13
2023-08-16	dcm+	pRK100	RMneg	3	15	6	23	6	21	3	1500000000	2300000000	2100000	2100000	3	2.03e-13	no	2.03e-13
2023-08-16	dcm+	RP4	RMneg	3	11	6	12	6	21	4	1100000000	1200000000	21000000	21000000	3	5.3e-12	no	5.3e-12
2023-08-16	dcm+	RIP113	RMneg	3	5	6	10	6	16	4	500000000	1000000000	16000000	16000000	3	1.07e-11	no	1.07e-11
2023-08-16	dcm+	pB10	RMneg	3	6	6	18	6	9	4	600000000	1800000000	9000000	9000000	3	2.78e-12	no	2.78e-12
2023-08-16	dcm+	pKAZ3	RMneg	3	5	6	10	6	4	4	500000000	1000000000	4000000	4000000	3	2.67e-12	no	2.67e-12
2023-08-16	dcm-	pRK100	RMneg	3	5	6	15	6	15	3	500000000	1500000000	1500000	1500000	3	6.67e-13	no	6.67e-13
2023-08-16	dcm-	RP4	RMneg	3	10	6	9	6	17	4	1000000000	900000000	17000000	17000000	3	6.3e-12	no	6.3e-12
2023-08-16	dcm-	RIP113	RMneg	3	10	6	11	6	8	4	1000000000	1100000000	8000000	8000000	3	2.42e-12	no	2.42e-12
2023-08-16	dcm-	pB10	RMneg	3	13	6	12	6	8	4	1300000000	1200000000	8000000	8000000	3	1.71e-12	no	1.71e-12
2023-08-16	dcm-	pKAZ3	RMneg	3	8	6	16	6	7	4	800000000	1600000000	7000000	7000000	3	1.82e-12	no	1.82e-12
2023-08-16	dcm+	R1	RMneg	3	9	6	20	6	8	4	900000000	2000000000	8000000	8000000	3	1.48e-12	no	1.48e-12
2023-08-16	dcm+	pCU1	RMneg	3	5	6	5	6	10	4	500000000	500000000	10000000	10000000	3	1.33e-11	no	1.33e-11
2023-08-16	dcm+	pESBL-283	RMneg	3	5	6	10	6	12	3	500000000	1000000000	1200000	1200000	3	8e-13	no	8e-13
2023-08-16	dcm+	R6K	RMneg	3	8	6	13	6	289	0	800000000	1300000000	321	321	3	1.03e-16	no	1.03e-16
2023-08-16	dcm+	R388	RMneg	3	2	6	7	6	29	3	200000000	700000000	2900000	2900000	3	6.9e-12	no	6.9e-12
2023-08-16	dcm-	R1	RMneg	3	6	6	11	6	13	4	600000000	1100000000	13000000	13000000	3	6.57e-12	no	6.57e-12
2023-08-16	dcm-	pCU1	RMneg	3	3	6	11	6	5	4	300000000	1100000000	5000000	5000000	3	5.05e-12	no	5.05e-12
2023-08-16	dcm-	pESBL-283	RMneg	3	7	6	8	6	12	3	700000000	800000000	1200000	1200000	3	7.14e-13	no	7.14e-13
2023-08-16	dcm-	R6K	RMneg	3	6	6	8	6	362	0	600000000	800000000	402	402	3	2.79e-16	no	2.79e-16
2023-08-16	dcm-	R388	RMneg	3	12	6	13	6	5	4	1200000000	1300000000	5000000	5000000	3	1.07e-12	no	1.07e-12
2023-08-16	dcm+	pRK100	EcoRII	3	15	6	12	6	6	3	1500000000	1200000000	600000	600000	3	1.11e-13	no	1.11e-13
2023-08-16	dcm+	RP4	EcoRII	3	7	6	10	6	20	4	700000000	1000000000	20000000	20000000	3	9.52e-12	no	9.52e-12
2023-08-16	dcm+	RIP113	EcoRII	3	5	6	8	6	48	4	500000000	800000000	48000000	48000000	3	4e-11	no	4e-11
2023-08-16	dcm+	pB10	EcoRII	3	4	6	9	6	15	4	400000000	900000000	15000000	15000000	3	1.39e-11	no	1.39e-11
2023-08-16	dcm+	pKAZ3	EcoRII	3	9	6	11	6	8	3	900000000	1100000000	800000	800000	3	2.69e-13	no	2.69e-13
2023-08-16	dcm-	pRK100	EcoRII	3	7	6	6	6	1	0	700000000	600000000	100	100	3	7.94e-17	no	7.94e-17
2023-08-16	dcm-	RP4	EcoRII	3	5	6	16	6	4	1	500000000	1600000000	4000	4000	3	1.67e-15	no	1.67e-15
2023-08-16	dcm-	RIP113	EcoRII	3	9	6	7	6	24	3	900000000	700000000	2400000	2400000	3	1.27e-12	no	1.27e-12
2023-08-16	dcm-	pB10	EcoRII	3	5	6	8	6	7	1	500000000	800000000	7000	7000	3	5.83e-15	no	5.83e-15
2023-08-16	dcm-	pKAZ3	EcoRII	3	6	6	8	6	7	3	600000000	800000000	700000	700000	3	4.86e-13	no	4.86e-13
2023-08-16	dcm+	R1	EcoRII	3	9	6	13	6	4	4	900000000	1300000000	4000000	4000000	3	1.14e-12	no	1.14e-12
2023-08-16	dcm+	pCU1	EcoRII	3	6	6	10	6	14	4	600000000	1000000000	14000000	14000000	3	7.78e-12	no	7.78e-12
2023-08-16	dcm+	pESBL-283	EcoRII	3	9	6	9	6	28	3	900000000	900000000	2800000	2800000	3	1.15e-12	no	1.15e-12
2023-08-16	dcm+	R6K	EcoRII	3	7	6	7	6	284	0	700000000	700000000	316	316	3	2.15e-16	no	2.15e-16
2023-08-16	dcm+	R388	EcoRII	3	4	6	14	6	4	4	400000000	1400000000	4000000	4000000	3	2.38e-12	no	2.38e-12
2023-08-16	dcm-	R1	EcoRII	3	5	6	8	6	11	0	500000000	800000000	1100	1100	3	9.17e-16	no	9.17e-16
2023-08-16	dcm-	pCU1	EcoRII	3	4	6	10	6	9	4	400000000	1000000000	9000000	9000000	3	7.5e-12	no	7.5e-12
2023-08-16	dcm-	pESBL-283	EcoRII	3	9	6	7	6	24	1	900000000	700000000	24000	24000	3	1.27e-14	no	1.27e-14
2023-08-16	dcm-	R6K	EcoRII	3	5	6	6	6	7	0	500000000	600000000	7.78	7.78	3	8.64e-18	no	8.64e-18
2023-08-16	dcm-	R388	EcoRII	3	5	6	9	6	9	3	500000000	900000000	900000	50000	3	6.67e-13	yes	3.7e-14
2023-08-16	dcm+	pRK100	RMneg	4	14	6	25	6	16	3	1400000000	2500000000	1600000	1600000	3	1.52e-13	no	1.52e-13
2023-08-16	dcm+	RP4	RMneg	4	10	6	10	6	27	4	1000000000	1000000000	27000000	27000000	3	9e-12	no	9e-12
2023-08-16	dcm+	RIP113	RMneg	4	4	6	13	6	27	4	400000000	1300000000	27000000	27000000	3	1.73e-11	no	1.73e-11
2023-08-16	dcm+	pB10	RMneg	4	7	6	13	6	14	4	700000000	1300000000	14000000	14000000	3	5.13e-12	no	5.13e-12
2023-08-16	dcm+	pKAZ3	RMneg	4	8	6	14	6	11	3	800000000	1400000000	1100000	1100000	3	3.27e-13	no	3.27e-13
2023-08-16	dcm-	pRK100	RMneg	4	13	6	19	6	24	3	1300000000	1900000000	2400000	2400000	3	3.24e-13	no	3.24e-13
2023-08-16	dcm-	RP4	RMneg	4	7	6	18	6	18	4	700000000	1800000000	18000000	18000000	3	4.76e-12	no	4.76e-12
2023-08-16	dcm-	RIP113	RMneg	4	6	6	14	6	5	4	600000000	1400000000	5000000	5000000	3	1.98e-12	no	1.98e-12
2023-08-16	dcm-	pB10	RMneg	4	9	6	17	6	20	4	900000000	1700000000	20000000	20000000	3	4.36e-12	no	4.36e-12
2023-08-16	dcm-	pKAZ3	RMneg	4	4	6	10	6	26	3	400000000	1000000000	2600000	2600000	3	2.17e-12	no	2.17e-12
2023-08-16	dcm+	R1	RMneg	4	17	6	24	6	13	4	1700000000	2400000000	13000000	13000000	3	1.06e-12	no	1.06e-12
2023-08-16	dcm+	pCU1	RMneg	4	7	6	12	6	7	4	700000000	1200000000	7000000	7000000	3	2.78e-12	no	2.78e-12
2023-08-16	dcm+	pESBL-283	RMneg	4	8	6	17	6	21	3	800000000	1700000000	2100000	2100000	3	5.15e-13	no	5.15e-13
2023-08-16	dcm+	R6K	RMneg	4	11	6	15	6	286	0	1100000000	1500000000	318	318	3	6.42e-17	no	6.42e-17
2023-08-16	dcm+	R388	RMneg	4	6	6	14	6	6	4	600000000	1400000000	6000000	6000000	3	2.38e-12	no	2.38e-12
2023-08-16	dcm-	R1	RMneg	4	5	6	16	6	10	4	500000000	1600000000	10000000	10000000	3	4.17e-12	no	4.17e-12
2023-08-16	dcm-	pCU1	RMneg	4	3	6	13	6	9	4	300000000	1300000000	9000000	9000000	3	7.69e-12	no	7.69e-12
2023-08-16	dcm-	pESBL-283	RMneg	4	7	6	8	6	44	3	700000000	800000000	4400000	4400000	3	2.62e-12	no	2.62e-12
2023-08-16	dcm-	R6K	RMneg	4	4	6	10	6	250	0	400000000	1000000000	278	278	3	2.31e-16	no	2.31e-16
2023-08-16	dcm-	R388	RMneg	4	5	6	6	6	4	4	500000000	600000000	4000000	4000000	3	4.44e-12	no	4.44e-12
2023-08-16	dcm+	pRK100	EcoRII	4	20	6	20	6	19	3	2000000000	2000000000	1900000	1900000	3	1.58e-13	no	1.58e-13
2023-08-16	dcm+	RP4	EcoRII	4	7	6	14	6	38	4	700000000	1400000000	38000000	38000000	3	1.29e-11	no	1.29e-11
2023-08-16	dcm+	RIP113	EcoRII	4	7	6	13	6	50	4	700000000	1300000000	50000000	50000000	3	1.83e-11	no	1.83e-11
2023-08-16	dcm+	pB10	EcoRII	4	6	6	5	6	9	3	600000000	500000000	900000	900000	3	1e-12	no	1e-12
2023-08-16	dcm+	pKAZ3	EcoRII	4	7	6	10	6	3	3	700000000	1000000000	300000	300000	3	1.43e-13	no	1.43e-13
2023-08-16	dcm-	pRK100	EcoRII	4	9	6	9	6	0	0	900000000	900000000	0	50	3	0	yes	2.06e-17
2023-08-16	dcm-	RP4	EcoRII	4	7	6	8	6	4	1	700000000	800000000	4000	4000	3	2.38e-15	no	2.38e-15
2023-08-16	dcm-	RIP113	EcoRII	4	8	6	11	6	42	3	800000000	1100000000	4200000	4200000	3	1.59e-12	no	1.59e-12
2023-08-16	dcm-	pB10	EcoRII	4	6	6	12	6	3	1	600000000	1200000000	3000	3000	3	1.39e-15	no	1.39e-15
2023-08-16	dcm-	pKAZ3	EcoRII	4	8	6	12	6	6	3	800000000	1200000000	600000	600000	3	2.08e-13	no	2.08e-13
2023-08-16	dcm+	R1	EcoRII	4	13	6	24	6	10	4	1300000000	2400000000	10000000	10000000	3	1.07e-12	no	1.07e-12
2023-08-16	dcm+	pCU1	EcoRII	4	7	6	10	6	15	4	700000000	1000000000	15000000	15000000	3	7.14e-12	no	7.14e-12
2023-08-16	dcm+	pESBL-283	EcoRII	4	10	6	6	6	4	4	1000000000	600000000	4000000	4000000	3	2.22e-12	no	2.22e-12
2023-08-16	dcm+	R6K	EcoRII	4	10	6	17	6	380	0	1000000000	1700000000	422	422	3	8.28e-17	no	8.28e-17
2023-08-16	dcm+	R388	EcoRII	4	3	6	16	6	6	4	300000000	1600000000	6000000	6000000	3	4.17e-12	no	4.17e-12
2023-08-16	dcm-	R1	EcoRII	4	7	6	12	6	10	0	700000000	1200000000	1000	1000	3	3.97e-16	no	3.97e-16
2023-08-16	dcm-	pCU1	EcoRII	4	6	6	6	6	10	4	600000000	600000000	10000000	10000000	3	9.26e-12	no	9.26e-12
2023-08-16	dcm-	pESBL-283	EcoRII	4	11	6	7	6	9	2	1100000000	700000000	90000	90000	3	3.9e-14	no	3.9e-14
2023-08-16	dcm-	R6K	EcoRII	4	7	6	8	6	1	0	700000000	800000000	1.11	1.11	3	6.61e-19	no	6.61e-19
2023-08-16	dcm-	R388	EcoRII	4	20	6	18	6	15	3	2000000000	1800000000	1500000	1500000	3	1.39e-13	no	1.39e-13

## Sheet: Fig3B_4_S5
expt	donor	plasmid	KO	rep	RM	RE	plm_size	nb_sites
2023-07-11	dcm-	pB10	klcA	1	AI	2.44231	65136	6
2023-07-11	dcm-	pB10	klcA	1	BI	0.142308	65136	13
2023-07-11	dcm-	pB10	klcA	1	KI	0.267308	65136	14
2023-07-11	dcm-	pB10	klcA	1	R124I	1.98077	65136	23
2023-07-11	dcm-	pB10	klcA	1	RI	9.74e-05	65136	8
2023-07-11	dcm-	pB10	klcA	1	RII	0.000826923	65136	433
2023-07-11	dcm-	pB10	klcA	1	RV	0.001	65136	6
2023-07-11	dcm-	pB10	klcA	1	VIII	0.00846154	65136	5
2023-07-11	dcm-	pB10	klcA	1	P1	0.35641	65136	104
2023-07-11	dcm-	pB10	klcA	1	P15	0.11859	65136	122
2023-07-11	dcm-	pB10	klcA	2	AI	3.28276	65136	6
2023-07-11	dcm-	pB10	klcA	2	BI	0.0229655	65136	13
2023-07-11	dcm-	pB10	klcA	2	KI	0.15931	65136	14
2023-07-11	dcm-	pB10	klcA	2	R124I	4.46897	65136	23
2023-07-11	dcm-	pB10	klcA	2	RI	0.000436552	65136	8
2023-07-11	dcm-	pB10	klcA	2	RII	0.00122759	65136	433
2023-07-11	dcm-	pB10	klcA	2	RV	0.000169655	65136	6
2023-07-11	dcm-	pB10	klcA	2	VIII	0.0156552	65136	5
2023-07-11	dcm-	pB10	klcA	2	P1	0.0958621	65136	104
2023-07-11	dcm-	pB10	klcA	2	P15	0.031931	65136	122
2023-07-11	dcm-	pB10	klcA	3	AI	2.03593	65136	6
2023-07-11	dcm-	pB10	klcA	3	BI	0.293413	65136	13
2023-07-11	dcm-	pB10	klcA	3	KI	0.854291	65136	14
2023-07-11	dcm-	pB10	klcA	3	R124I	2.95409	65136	23
2023-07-11	dcm-	pB10	klcA	3	RI	0.000922156	65136	8
2023-07-11	dcm-	pB10	klcA	3	RII	0.00180639	65136	433
2023-07-11	dcm-	pB10	klcA	3	RV	0.00198004	65136	6
2023-07-11	dcm-	pB10	klcA	3	VIII	0.0147904	65136	5
2023-07-11	dcm-	pB10	klcA	3	P1	0.211577	65136	104
2023-07-11	dcm-	pB10	klcA	3	P15	0.249501	65136	122
2023-07-11	dcm-	pB10	klcA	4	AI	0.177143	65136	6
2023-07-11	dcm-	pB10	klcA	4	BI	0.000418367	65136	13
2023-07-11	dcm-	pB10	klcA	4	KI	0.0755102	65136	14
2023-07-11	dcm-	pB10	klcA	4	R124I	0.744898	65136	23
2023-07-11	dcm-	pB10	klcA	4	RI	0.000141633	65136	8
2023-07-11	dcm-	pB10	klcA	4	RII	0.000136122	65136	433
2023-07-11	dcm-	pB10	klcA	4	RV	0.000281633	65136	6
2023-07-11	dcm-	pB10	klcA	4	VIII	0.000914286	65136	5
2023-07-11	dcm-	pB10	klcA	4	P1	0.00540816	65136	104
2023-07-11	dcm-	pB10	klcA	4	P15	0.00540816	65136	122
2023-07-11	dcm-	pB10	klcA	5	AI	3.16239	65136	6
2023-07-11	dcm-	pB10	klcA	5	BI	0.0105128	65136	13
2023-07-11	dcm-	pB10	klcA	5	KI	0.854701	65136	14
2023-07-11	dcm-	pB10	klcA	5	R124I	6.8547	65136	23
2023-07-11	dcm-	pB10	klcA	5	RI	0.000339316	65136	8
2023-07-11	dcm-	pB10	klcA	5	RII	0.000176923	65136	433
2023-07-11	dcm-	pB10	klcA	5	RV	0.000542735	65136	6
2023-07-11	dcm-	pB10	klcA	5	VIII	0.0130769	65136	5
2023-07-11	dcm-	pB10	klcA	5	P1	0.101709	65136	104
2023-07-11	dcm-	pB10	klcA	5	P15	0.0398291	65136	122
2023-07-11	dcm-	pB10	klcB	1	AI	0.566327	64356	6
2023-07-11	dcm-	pB10	klcB	1	BI	0.0195578	64356	13
2023-07-11	dcm-	pB10	klcB	1	KI	0.209184	64356	14
2023-07-11	dcm-	pB10	klcB	1	R124I	1.5119	64356	23
2023-07-11	dcm-	pB10	klcB	1	RI	0.000129932	64356	8
2023-07-11	dcm-	pB10	klcB	1	RII	0.000197279	64356	422
2023-07-11	dcm-	pB10	klcB	1	RV	0.000202381	64356	6
2023-07-11	dcm-	pB10	klcB	1	VIII	0.00323129	64356	5
2023-07-11	dcm-	pB10	klcB	1	P1	0.0231293	64356	102
2023-07-11	dcm-	pB10	klcB	1	P15	0.0333333	64356	120
2023-07-11	dcm-	pB10	klcB	2	AI	0.417722	64356	6
2023-07-11	dcm-	pB10	klcB	2	BI	0.00648101	64356	13
2023-07-11	dcm-	pB10	klcB	2	KI	0.0812658	64356	14
2023-07-11	dcm-	pB10	klcB	2	R124I	1.47342	64356	23
2023-07-11	dcm-	pB10	klcB	2	RI	0.000168861	64356	8
2023-07-11	dcm-	pB10	klcB	2	RII	0.000163038	64356	422
2023-07-11	dcm-	pB10	klcB	2	RV	3.82e-05	64356	6
2023-07-11	dcm-	pB10	klcB	2	VIII	0.00260759	64356	5
2023-07-11	dcm-	pB10	klcB	2	P1	0.0241013	64356	102
2023-07-11	dcm-	pB10	klcB	2	P15	0.0117215	64356	120
2023-07-11	dcm-	pB10	klcB	3	AI	3.17895	64356	6
2023-07-11	dcm-	pB10	klcB	3	BI	0.0673684	64356	13
2023-07-11	dcm-	pB10	klcB	3	KI	0.208947	64356	14
2023-07-11	dcm-	pB10	klcB	3	R124I	2.22632	64356	23
2023-07-11	dcm-	pB10	klcB	3	RI	9.79e-05	64356	8
2023-07-11	dcm-	pB10	klcB	3	RII	0.000396842	64356	422
2023-07-11	dcm-	pB10	klcB	3	RV	0.00126316	64356	6
2023-07-11	dcm-	pB10	klcB	3	VIII	0.000705263	64356	5
2023-07-11	dcm-	pB10	klcB	3	P1	0.151579	64356	102
2023-07-11	dcm-	pB10	klcB	3	P15	0.0313158	64356	120
2023-07-11	dcm-	pB10	klcB	4	AI	1	64356	6
2023-07-11	dcm-	pB10	klcB	4	BI	0.00160494	64356	13
2023-07-11	dcm-	pB10	klcB	4	KI	0.149383	64356	14
2023-07-11	dcm-	pB10	klcB	4	R124I	2.74074	64356	23
2023-07-11	dcm-	pB10	klcB	4	RI	0.000362963	64356	8
2023-07-11	dcm-	pB10	klcB	4	RII	0.000114198	64356	422
2023-07-11	dcm-	pB10	klcB	4	RV	0.00037284	64356	6
2023-07-11	dcm-	pB10	klcB	4	VIII	0.00709876	64356	5
2023-07-11	dcm-	pB10	klcB	4	P1	0.0722222	64356	102
2023-07-11	dcm-	pB10	klcB	4	P15	0.0623457	64356	120
2023-07-11	dcm-	pB10	klcB	5	AI	0.626168	64356	6
2023-07-11	dcm-	pB10	klcB	5	BI	0.00742991	64356	13
2023-07-11	dcm-	pB10	klcB	5	KI	0.0906542	64356	14
2023-07-11	dcm-	pB10	klcB	5	R124I	2.19159	64356	23
2023-07-11	dcm-	pB10	klcB	5	RI	0.000146729	64356	8
2023-07-11	dcm-	pB10	klcB	5	RII	0.000259813	64356	422
2023-07-11	dcm-	pB10	klcB	5	RV	0.000371028	64356	6
2023-07-11	dcm-	pB10	klcB	5	VIII	0.00738318	64356	5
2023-07-11	dcm-	pB10	klcB	5	P1	0.0518692	64356	102
2023-07-11	dcm-	pB10	klcB	5	P15	0.0389252	64356	120
2023-07-11	dcm-	pB10	wt	1	AI	2.14414	64508	6
2023-07-11	dcm-	pB10	wt	1	BI	0.20991	64508	13
2023-07-11	dcm-	pB10	wt	1	KI	1.66667	64508	14
2023-07-11	dcm-	pB10	wt	1	R124I	12.973	64508	23
2023-07-11	dcm-	pB10	wt	1	RI	0.000144144	64508	8
2023-07-11	dcm-	pB10	wt	1	RII	0.00115315	64508	434
2023-07-11	dcm-	pB10	wt	1	RV	0.000826126	64508	6
2023-07-11	dcm-	pB10	wt	1	VIII	0.0010991	64508	5
2023-07-11	dcm-	pB10	wt	1	P1	0.125225	64508	102
2023-07-11	dcm-	pB10	wt	1	P15	0.0834234	64508	122
2023-07-11	dcm-	pB10	wt	2	AI	1.23	64508	6
2023-07-11	dcm-	pB10	wt	2	BI	0.01666	64508	13
2023-07-11	dcm-	pB10	wt	2	KI	0.0852	64508	14
2023-07-11	dcm-	pB10	wt	2	R124I	2.34	64508	23
2023-07-11	dcm-	pB10	wt	2	RI	9.26e-05	64508	8
2023-07-11	dcm-	pB10	wt	2	RII	6.34e-05	64508	434
2023-07-11	dcm-	pB10	wt	2	RV	0.0001834	64508	6
2023-07-11	dcm-	pB10	wt	2	VIII	0.0021	64508	5
2023-07-11	dcm-	pB10	wt	2	P1	0.0416	64508	102
2023-07-11	dcm-	pB10	wt	2	P15	0.01864	64508	122
2023-07-11	dcm-	pB10	wt	3	AI	8.14286	64508	6
2023-07-11	dcm-	pB10	wt	3	BI	0.161538	64508	13
2023-07-11	dcm-	pB10	wt	3	KI	0.318681	64508	14
2023-07-11	dcm-	pB10	wt	3	R124I	7.53846	64508	23
2023-07-11	dcm-	pB10	wt	3	RI	0.000967033	64508	8
2023-07-11	dcm-	pB10	wt	3	RII	0.00132967	64508	434
2023-07-11	dcm-	pB10	wt	3	RV	0.000885714	64508	6
2023-07-11	dcm-	pB10	wt	3	VIII	0.00996703	64508	5
2023-07-11	dcm-	pB10	wt	3	P1	0.392308	64508	102
2023-07-11	dcm-	pB10	wt	3	P15	0.159341	64508	122
2023-07-11	dcm-	pB10	wt	4	AI	0.645683	64508	6
2023-07-11	dcm-	pB10	wt	4	BI	0.00103417	64508	13
2023-07-11	dcm-	pB10	wt	4	KI	0.0665468	64508	14
2023-07-11	dcm-	pB10	wt	4	R124I	0.971223	64508	23
2023-07-11	dcm-	pB10	wt	4	RI	0.000158094	64508	8
2023-07-11	dcm-	pB10	wt	4	RII	7e-05	64508	434
2023-07-11	dcm-	pB10	wt	4	RV	0.000100899	64508	6
2023-07-11	dcm-	pB10	wt	4	VIII	0.000508993	64508	5
2023-07-11	dcm-	pB10	wt	4	P1	0.0136331	64508	102
2023-07-11	dcm-	pB10	wt	4	P15	0.01	64508	122
2023-07-11	dcm-	pB10	wt	5	AI	0.283898	64508	6
2023-07-11	dcm-	pB10	wt	5	BI	0.00292373	64508	13
2023-07-11	dcm-	pB10	wt	5	KI	0.0783898	64508	14
2023-07-11	dcm-	pB10	wt	5	R124I	4.11017	64508	23
2023-07-11	dcm-	pB10	wt	5	RI	7.2e-05	64508	8
2023-07-11	dcm-	pB10	wt	5	RII	5.61e-05	64508	434
2023-07-11	dcm-	pB10	wt	5	RV	4.15e-05	64508	6
2023-07-11	dcm-	pB10	wt	5	VIII	0.0011928	64508	5
2023-07-11	dcm-	pB10	wt	5	P1	0.0213983	64508	102
2023-07-11	dcm-	pB10	wt	5	P15	0.028178	64508	122
2023-07-13	dcm-	pKAZ3	dam	1	AI	3.06977	148289	21
2023-07-13	dcm-	pKAZ3	dam	1	BI	0.10299	148289	30
2023-07-13	dcm-	pKAZ3	dam	1	KI	4.05316	148289	15
2023-07-13	dcm-	pKAZ3	dam	1	R124I	0.677741	148289	30
2023-07-13	dcm-	pKAZ3	dam	1	RI	9.9e-05	148289	7
2023-07-13	dcm-	pKAZ3	dam	1	RII	0.837209	148289	386
2023-07-13	dcm-	pKAZ3	dam	1	RV	0.000167442	148289	7
2023-07-13	dcm-	pKAZ3	dam	1	VIII	0.0684385	148289	8
2023-07-13	dcm-	pKAZ3	dam	1	P1	0.013289	148289	255
2023-07-13	dcm-	pKAZ3	dam	1	P15	0.0923588	148289	158
2023-07-13	dcm-	pKAZ3	dam	2	AI	1.07477	148289	21
2023-07-13	dcm-	pKAZ3	dam	2	BI	0.0529595	148289	30
2023-07-13	dcm-	pKAZ3	dam	2	KI	1.81308	148289	15
2023-07-13	dcm-	pKAZ3	dam	2	R124I	0.0128972	148289	30
2023-07-13	dcm-	pKAZ3	dam	2	RI	0.000247352	148289	7
2023-07-13	dcm-	pKAZ3	dam	2	RII	0.903427	148289	386
2023-07-13	dcm-	pKAZ3	dam	2	RV	8.72e-06	148289	7
2023-07-13	dcm-	pKAZ3	dam	2	VIII	0.022243	148289	8
2023-07-13	dcm-	pKAZ3	dam	2	P1	0.00623053	148289	255
2023-07-13	dcm-	pKAZ3	dam	2	P15	0.0514019	148289	158
2023-07-13	dcm-	pKAZ3	dam	3	AI	0.655814	148289	21
2023-07-13	dcm-	pKAZ3	dam	3	BI	0.0180465	148289	30
2023-07-13	dcm-	pKAZ3	dam	3	KI	3.89767	148289	15
2023-07-13	dcm-	pKAZ3	dam	3	R124I	0.133023	148289	30
2023-07-13	dcm-	pKAZ3	dam	3	RI	0.000182326	148289	7
2023-07-13	dcm-	pKAZ3	dam	3	RII	2.82326	148289	386
2023-07-13	dcm-	pKAZ3	dam	3	RV	2.77e-05	148289	7
2023-07-13	dcm-	pKAZ3	dam	3	VIII	0.0348837	148289	8
2023-07-13	dcm-	pKAZ3	dam	3	P1	0.0809302	148289	255
2023-07-13	dcm-	pKAZ3	dam	3	P15	0.224186	148289	158
2023-07-13	dcm-	pKAZ3	dam	4	AI	2.53493	148289	21
2023-07-13	dcm-	pKAZ3	dam	4	BI	0.111178	148289	30
2023-07-13	dcm-	pKAZ3	dam	4	KI	1.17764	148289	15
2023-07-13	dcm-	pKAZ3	dam	4	R124I	0.0528942	148289	30
2023-07-13	dcm-	pKAZ3	dam	4	RI	0.000129541	148289	7
2023-07-13	dcm-	pKAZ3	dam	4	RII	1.9002	148289	386
2023-07-13	dcm-	pKAZ3	dam	4	RV	9.14e-05	148289	7
2023-07-13	dcm-	pKAZ3	dam	4	VIII	0.0429142	148289	8
2023-07-13	dcm-	pKAZ3	dam	4	P1	0.00357285	148289	255
2023-07-13	dcm-	pKAZ3	dam	4	P15	0.09501	148289	158
2023-07-13	dcm-	pKAZ3	dam	5	AI	0.303685	148289	21
2023-07-13	dcm-	pKAZ3	dam	5	BI	0.0475222	148289	30
2023-07-13	dcm-	pKAZ3	dam	5	KI	1.86785	148289	15
2023-07-13	dcm-	pKAZ3	dam	5	R124I	0.0115756	148289	30
2023-07-13	dcm-	pKAZ3	dam	5	RI	7.76e-05	148289	7
2023-07-13	dcm-	pKAZ3	dam	5	RII	0.402795	148289	386
2023-07-13	dcm-	pKAZ3	dam	5	RV	8.64e-05	148289	7
2023-07-13	dcm-	pKAZ3	dam	5	VIII	0.0371029	148289	8
2023-07-13	dcm-	pKAZ3	dam	5	P1	0.00181703	148289	255
2023-07-13	dcm-	pKAZ3	dam	5	P15	0.00620076	148289	158
2023-07-13	dcm-	pKAZ3	wt	1	AI	11.8981	147957	21
2023-07-13	dcm-	pKAZ3	wt	1	BI	0.101852	147957	31
2023-07-13	dcm-	pKAZ3	wt	1	KI	1.32407	147957	17
2023-07-13	dcm-	pKAZ3	wt	1	R124I	1.41667	147957	31
2023-07-13	dcm-	pKAZ3	wt	1	RI	3.06e-05	147957	7
2023-07-13	dcm-	pKAZ3	wt	1	RII	2.15741	147957	383
2023-07-13	dcm-	pKAZ3	wt	1	RV	5.74e-05	147957	7
2023-07-13	dcm-	pKAZ3	wt	1	VIII	0.0393519	147957	8
2023-07-13	dcm-	pKAZ3	wt	1	P1	0.0166667	147957	253
2023-07-13	dcm-	pKAZ3	wt	1	P15	0.158796	147957	159
2023-07-13	dcm-	pKAZ3	wt	2	AI	0.450758	147957	21
2023-07-13	dcm-	pKAZ3	wt	2	BI	0.00130303	147957	31
2023-07-13	dcm-	pKAZ3	wt	2	KI	0.187121	147957	17
2023-07-13	dcm-	pKAZ3	wt	2	R124I	0.00833333	147957	31
2023-07-13	dcm-	pKAZ3	wt	2	RI	1.39e-05	147957	7
2023-07-13	dcm-	pKAZ3	wt	2	RII	0.259848	147957	383
2023-07-13	dcm-	pKAZ3	wt	2	RV	2.48e-05	147957	7
2023-07-13	dcm-	pKAZ3	wt	2	VIII	0.0105303	147957	8
2023-07-13	dcm-	pKAZ3	wt	2	P1	0.00196212	147957	253
2023-07-13	dcm-	pKAZ3	wt	2	P15	0.00194697	147957	159
2023-07-13	dcm-	pKAZ3	wt	3	AI	0.41295	147957	21
2023-07-13	dcm-	pKAZ3	wt	3	BI	0.0284892	147957	31
2023-07-13	dcm-	pKAZ3	wt	3	KI	0.516547	147957	17
2023-07-13	dcm-	pKAZ3	wt	3	R124I	0.0535252	147957	31
2023-07-13	dcm-	pKAZ3	wt	3	RI	4.78e-05	147957	7
2023-07-13	dcm-	pKAZ3	wt	3	RII	0.729496	147957	383
2023-07-13	dcm-	pKAZ3	wt	3	RV	0.000221583	147957	7
2023-07-13	dcm-	pKAZ3	wt	3	VIII	0.023741	147957	8
2023-07-13	dcm-	pKAZ3	wt	3	P1	0.0116978	147957	253
2023-07-13	dcm-	pKAZ3	wt	3	P15	0.0427338	147957	159
2023-07-13	dcm-	pKAZ3	wt	4	AI	0.606034	147957	21
2023-07-13	dcm-	pKAZ3	wt	4	BI	0.0319828	147957	31
2023-07-13	dcm-	pKAZ3	wt	4	KI	1.75862	147957	17
2023-07-13	dcm-	pKAZ3	wt	4	R124I	0.0175862	147957	31
2023-07-13	dcm-	pKAZ3	wt	4	RI	4.29e-05	147957	7
2023-07-13	dcm-	pKAZ3	wt	4	RII	1.41379	147957	383
2023-07-13	dcm-	pKAZ3	wt	4	RV	6.53e-05	147957	7
2023-07-13	dcm-	pKAZ3	wt	4	VIII	0.00725862	147957	8
2023-07-13	dcm-	pKAZ3	wt	4	P1	0.0035431	147957	253
2023-07-13	dcm-	pKAZ3	wt	4	P15	0.0181034	147957	159
2023-07-13	dcm-	pKAZ3	wt	5	AI	0.118116	147957	21
2023-07-13	dcm-	pKAZ3	wt	5	BI	0.0141304	147957	31
2023-07-13	dcm-	pKAZ3	wt	5	KI	0.35	147957	17
2023-07-13	dcm-	pKAZ3	wt	5	R124I	0.0101449	147957	31
2023-07-13	dcm-	pKAZ3	wt	5	RI	4.62e-05	147957	7
2023-07-13	dcm-	pKAZ3	wt	5	RII	0.177536	147957	383
2023-07-13	dcm-	pKAZ3	wt	5	RV	2.38e-05	147957	7
2023-07-13	dcm-	pKAZ3	wt	5	VIII	0.0131159	147957	8
2023-07-13	dcm-	pKAZ3	wt	5	P1	0.00627536	147957	253
2023-07-13	dcm-	pKAZ3	wt	5	P15	0.00596377	147957	159
2023-10-17	dcm-	pKAZ3	089_90	1	AI	0.0242138	147126	21
2023-10-17	dcm-	pKAZ3	089_90	1	BI	8.36e-05	147126	30
2023-10-17	dcm-	pKAZ3	089_90	1	KI	0.000103774	147126	17
2023-10-17	dcm-	pKAZ3	089_90	1	R124I	0.000654088	147126	31
2023-10-17	dcm-	pKAZ3	089_90	1	RI	1.26e-05	147126	7
2023-10-17	dcm-	pKAZ3	089_90	1	RII	0.0423899	147126	379
2023-10-17	dcm-	pKAZ3	089_90	1	RV	1.55e-05	147126	7
2023-10-17	dcm-	pKAZ3	089_90	1	VIII	0.0014088	147126	8
2023-10-17	dcm-	pKAZ3	089_90	1	P1	0.000930818	147126	251
2023-10-17	dcm-	pKAZ3	089_90	1	P15	0.00161006	147126	158
2023-10-17	dcm-	pKAZ3	089_90	2	AI	0.0195767	147126	21
2023-10-17	dcm-	pKAZ3	089_90	2	BI	0.000202822	147126	30
2023-10-17	dcm-	pKAZ3	089_90	2	KI	0.000656085	147126	17
2023-10-17	dcm-	pKAZ3	089_90	2	R124I	0.00126631	147126	31
2023-10-17	dcm-	pKAZ3	089_90	2	RI	0.000333333	147126	7
2023-10-17	dcm-	pKAZ3	089_90	2	RII	0.0776014	147126	379
2023-10-17	dcm-	pKAZ3	089_90	2	RV	6.12e-05	147126	7
2023-10-17	dcm-	pKAZ3	089_90	2	VIII	0.000504409	147126	8
2023-10-17	dcm-	pKAZ3	089_90	2	P1	0.00261023	147126	251
2023-10-17	dcm-	pKAZ3	089_90	2	P15	0.00111993	147126	158
2023-10-17	dcm-	pKAZ3	089_90	3	AI	0.0212589	147126	21
2023-10-17	dcm-	pKAZ3	089_90	3	BI	0.000342043	147126	30
2023-10-17	dcm-	pKAZ3	089_90	3	KI	0.00034323	147126	17
2023-10-17	dcm-	pKAZ3	089_90	3	R124I	0.000634204	147126	31
2023-10-17	dcm-	pKAZ3	089_90	3	RI	0.000333729	147126	7
2023-10-17	dcm-	pKAZ3	089_90	3	RII	0.325416	147126	379
2023-10-17	dcm-	pKAZ3	089_90	3	RV	0.000173397	147126	7
2023-10-17	dcm-	pKAZ3	089_90	3	VIII	0.00067696	147126	8
2023-10-17	dcm-	pKAZ3	089_90	3	P1	0.000824228	147126	251
2023-10-17	dcm-	pKAZ3	089_90	3	P15	0.000149644	147126	158
2023-10-17	dcm-	pKAZ3	089_90	4	AI	0.0809585	147126	21
2023-10-17	dcm-	pKAZ3	089_90	4	BI	0.000199482	147126	30
2023-10-17	dcm-	pKAZ3	089_90	4	KI	0.000128497	147126	17
2023-10-17	dcm-	pKAZ3	089_90	4	R124I	0.000440415	147126	31
2023-10-17	dcm-	pKAZ3	089_90	4	RI	4.7e-05	147126	7
2023-10-17	dcm-	pKAZ3	089_90	4	RII	0.154145	147126	379
2023-10-17	dcm-	pKAZ3	089_90	4	RV	3.37e-05	147126	7
2023-10-17	dcm-	pKAZ3	089_90	4	VIII	0.000357513	147126	8
2023-10-17	dcm-	pKAZ3	089_90	4	P1	0.000431347	147126	251
2023-10-17	dcm-	pKAZ3	089_90	4	P15	0.000720207	147126	158
2023-10-17	dcm-	pKAZ3	093_	1	AI	0.0113995	148003	21
2023-10-17	dcm-	pKAZ3	093_	1	BI	8.08e-05	148003	29
2023-10-17	dcm-	pKAZ3	093_	1	KI	0.0124682	148003	17
2023-10-17	dcm-	pKAZ3	093_	1	R124I	0.000160305	148003	31
2023-10-17	dcm-	pKAZ3	093_	1	RI	8.32e-05	148003	7
2023-10-17	dcm-	pKAZ3	093_	1	RII	0.0863868	148003	381
2023-10-17	dcm-	pKAZ3	093_	1	RV	2.91e-05	148003	7
2023-10-17	dcm-	pKAZ3	093_	1	VIII	0.0141221	148003	8
2023-10-17	dcm-	pKAZ3	093_	1	P1	0.000403308	148003	251
2023-10-17	dcm-	pKAZ3	093_	1	P15	0.0151399	148003	157
2023-10-17	dcm-	pKAZ3	093_	2	AI	0.0932773	148003	21
2023-10-17	dcm-	pKAZ3	093_	2	BI	0.00431933	148003	29
2023-10-17	dcm-	pKAZ3	093_	2	KI	0.612605	148003	17
2023-10-17	dcm-	pKAZ3	093_	2	R124I	0.0097479	148003	31
2023-10-17	dcm-	pKAZ3	093_	2	RI	0.000648739	148003	7
2023-10-17	dcm-	pKAZ3	093_	2	RII	0.188235	148003	381
2023-10-17	dcm-	pKAZ3	093_	2	RV	0.000110924	148003	7
2023-10-17	dcm-	pKAZ3	093_	2	VIII	0.140336	148003	8
2023-10-17	dcm-	pKAZ3	093_	2	P1	0.007	148003	251
2023-10-17	dcm-	pKAZ3	093_	2	P15	0.0155462	148003	157
2023-10-17	dcm-	pKAZ3	093_	3	AI	0.00341	148003	21
2023-10-17	dcm-	pKAZ3	093_	3	BI	0.000278	148003	29
2023-10-17	dcm-	pKAZ3	093_	3	KI	0.00103	148003	17
2023-10-17	dcm-	pKAZ3	093_	3	R124I	3.03e-05	148003	31
2023-10-17	dcm-	pKAZ3	093_	3	RI	1.26e-05	148003	7
2023-10-17	dcm-	pKAZ3	093_	3	RII	0.167	148003	381
2023-10-17	dcm-	pKAZ3	093_	3	RV	3.31e-05	148003	7
2023-10-17	dcm-	pKAZ3	093_	3	VIII	0.0133	148003	8
2023-10-17	dcm-	pKAZ3	093_	3	P1	0.000379	148003	251
2023-10-17	dcm-	pKAZ3	093_	3	P15	0.000321	148003	157
2023-10-17	dcm-	pKAZ3	093_	4	AI	0.00469369	148003	21
2023-10-17	dcm-	pKAZ3	093_	4	BI	0.000200901	148003	29
2023-10-17	dcm-	pKAZ3	093_	4	KI	0.00261261	148003	17
2023-10-17	dcm-	pKAZ3	093_	4	R124I	0.000600901	148003	31
2023-10-17	dcm-	pKAZ3	093_	4	RI	2.73e-05	148003	7
2023-10-17	dcm-	pKAZ3	093_	4	RII	0.0375676	148003	381
2023-10-17	dcm-	pKAZ3	093_	4	RV	1.67e-05	148003	7
2023-10-17	dcm-	pKAZ3	093_	4	VIII	0.00600901	148003	8
2023-10-17	dcm-	pKAZ3	093_	4	P1	0.000417117	148003	251
2023-10-17	dcm-	pKAZ3	093_	4	P15	0.000278378	148003	157
2023-10-17	dcm-	pKAZ3	dcm	1	AI	0.160729	147388	21
2023-10-17	dcm-	pKAZ3	dcm	1	BI	0.00611336	147388	31
2023-10-17	dcm-	pKAZ3	dcm	1	KI	0.187449	147388	17
2023-10-17	dcm-	pKAZ3	dcm	1	R124I	0.0104453	147388	30
2023-10-17	dcm-	pKAZ3	dcm	1	RI	0.000179757	147388	7
2023-10-17	dcm-	pKAZ3	dcm	1	RII	0.000179757	147388	383
2023-10-17	dcm-	pKAZ3	dcm	1	RV	4.41e-05	147388	7
2023-10-17	dcm-	pKAZ3	dcm	1	VIII	0.0309312	147388	8
2023-10-17	dcm-	pKAZ3	dcm	1	P1	0.0149798	147388	254
2023-10-17	dcm-	pKAZ3	dcm	1	P15	0.0363563	147388	158
2023-10-17	dcm-	pKAZ3	dcm	2	AI	0.0693944	147388	21
2023-10-17	dcm-	pKAZ3	dcm	2	BI	7.27e-05	147388	31
2023-10-17	dcm-	pKAZ3	dcm	2	KI	0.0553191	147388	17
2023-10-17	dcm-	pKAZ3	dcm	2	R124I	0.00189853	147388	30
2023-10-17	dcm-	pKAZ3	dcm	2	RI	5.25e-05	147388	7
2023-10-17	dcm-	pKAZ3	dcm	2	RII	0.00010491	147388	383
2023-10-17	dcm-	pKAZ3	dcm	2	RV	2.93e-06	147388	7
2023-10-17	dcm-	pKAZ3	dcm	2	VIII	0.0129951	147388	8
2023-10-17	dcm-	pKAZ3	dcm	2	P1	0.00115221	147388	254
2023-10-17	dcm-	pKAZ3	dcm	2	P15	0.00545008	147388	158
2023-10-17	dcm-	pKAZ3	dcm	3	AI	0.248322	147388	21
2023-10-17	dcm-	pKAZ3	dcm	3	BI	0.00149664	147388	31
2023-10-17	dcm-	pKAZ3	dcm	3	KI	0.230872	147388	17
2023-10-17	dcm-	pKAZ3	dcm	3	R124I	0.00228188	147388	30
2023-10-17	dcm-	pKAZ3	dcm	3	RI	0.00042349	147388	7
2023-10-17	dcm-	pKAZ3	dcm	3	RII	7.32e-05	147388	383
2023-10-17	dcm-	pKAZ3	dcm	3	RV	4.3e-05	147388	7
2023-10-17	dcm-	pKAZ3	dcm	3	VIII	0.0165101	147388	8
2023-10-17	dcm-	pKAZ3	dcm	3	P1	0.00322819	147388	254
2023-10-17	dcm-	pKAZ3	dcm	3	P15	0.0399329	147388	158
2023-10-17	dcm-	pKAZ3	dcm	4	AI	0.102963	147388	21
2023-10-17	dcm-	pKAZ3	dcm	4	BI	0.000308519	147388	31
2023-10-17	dcm-	pKAZ3	dcm	4	KI	0.014037	147388	17
2023-10-17	dcm-	pKAZ3	dcm	4	R124I	0.00325926	147388	30
2023-10-17	dcm-	pKAZ3	dcm	4	RI	4.48e-05	147388	7
2023-10-17	dcm-	pKAZ3	dcm	4	RII	0.000125926	147388	383
2023-10-17	dcm-	pKAZ3	dcm	4	RV	9.19e-05	147388	7
2023-10-17	dcm-	pKAZ3	dcm	4	VIII	0.0092963	147388	8
2023-10-17	dcm-	pKAZ3	dcm	4	P1	0.00201482	147388	254
2023-10-17	dcm-	pKAZ3	dcm	4	P15	0.0124815	147388	158
2023-10-17	dcm-	pKAZ3	wt	1	AI	0.302362	147957	21
2023-10-17	dcm-	pKAZ3	wt	1	BI	0.0116693	147957	31
2023-10-17	dcm-	pKAZ3	wt	1	KI	0.4	147957	17
2023-10-17	dcm-	pKAZ3	wt	1	R124I	0.0699213	147957	31
2023-10-17	dcm-	pKAZ3	wt	1	RI	5.83e-05	147957	7
2023-10-17	dcm-	pKAZ3	wt	1	RII	2.62992	147957	383
2023-10-17	dcm-	pKAZ3	wt	1	RV	0.000691339	147957	7
2023-10-17	dcm-	pKAZ3	wt	1	VIII	0.0141102	147957	8
2023-10-17	dcm-	pKAZ3	wt	1	P1	0.00492913	147957	253
2023-10-17	dcm-	pKAZ3	wt	1	P15	0.0285039	147957	159
2023-10-17	dcm-	pKAZ3	wt	2	AI	1.32855	147957	21
2023-10-17	dcm-	pKAZ3	wt	2	BI	0.0283892	147957	31
2023-10-17	dcm-	pKAZ3	wt	2	KI	0.371611	147957	17
2023-10-17	dcm-	pKAZ3	wt	2	R124I	0.0295056	147957	31
2023-10-17	dcm-	pKAZ3	wt	2	RI	8.52e-05	147957	7
2023-10-17	dcm-	pKAZ3	wt	2	RII	0.0521531	147957	383
2023-10-17	dcm-	pKAZ3	wt	2	RV	0.000475279	147957	7
2023-10-17	dcm-	pKAZ3	wt	2	VIII	0.0123126	147957	8
2023-10-17	dcm-	pKAZ3	wt	2	P1	0.00440191	147957	253
2023-10-17	dcm-	pKAZ3	wt	2	P15	0.0239234	147957	159
2023-10-17	dcm-	pKAZ3	wt	3	AI	0.544964	147957	21
2023-10-17	dcm-	pKAZ3	wt	3	BI	0.0782374	147957	31
2023-10-17	dcm-	pKAZ3	wt	3	KI	0.44964	147957	17
2023-10-17	dcm-	pKAZ3	wt	3	R124I	0.00399281	147957	31
2023-10-17	dcm-	pKAZ3	wt	3	RI	4.15e-05	147957	7
2023-10-17	dcm-	pKAZ3	wt	3	RII	0.435252	147957	383
2023-10-17	dcm-	pKAZ3	wt	3	RV	8.81e-05	147957	7
2023-10-17	dcm-	pKAZ3	wt	3	VIII	0.00679856	147957	8
2023-10-17	dcm-	pKAZ3	wt	3	P1	0.00598921	147957	253
2023-10-17	dcm-	pKAZ3	wt	3	P15	0.00544964	147957	159
2023-10-17	dcm-	pKAZ3	wt	4	AI	0.750281	147957	21
2023-10-17	dcm-	pKAZ3	wt	4	BI	0.00249719	147957	31
2023-10-17	dcm-	pKAZ3	wt	4	KI	0.224972	147957	17
2023-10-17	dcm-	pKAZ3	wt	4	R124I	0.0167604	147957	31
2023-10-17	dcm-	pKAZ3	wt	4	RI	0.000655793	147957	7
2023-10-17	dcm-	pKAZ3	wt	4	RII	0.625422	147957	383
2023-10-17	dcm-	pKAZ3	wt	4	RV	0.000422947	147957	7
2023-10-17	dcm-	pKAZ3	wt	4	VIII	0.0043757	147957	8
2023-10-17	dcm-	pKAZ3	wt	4	P1	0.00469066	147957	253
2023-10-17	dcm-	pKAZ3	wt	4	P15	0.0145107	147957	159
2023-11-14	dcm-	RIP113	ardB	1	AI	0.115273	42792	6
2023-11-14	dcm-	RIP113	ardB	1	BI	0.121091	42792	5
2023-11-14	dcm-	RIP113	ardB	1	KI	0.469091	42792	0
2023-11-14	dcm-	RIP113	ardB	1	R124I	0.443636	42792	13
2023-11-14	dcm-	RIP113	ardB	1	RI	0.202182	42792	1
2023-11-14	dcm-	RIP113	ardB	1	RII	0.465455	42792	109
2023-11-14	dcm-	RIP113	ardB	1	RV	0.000785455	42792	3
2023-11-14	dcm-	RIP113	ardB	1	VIII	1.26182	42792	1
2023-11-14	dcm-	RIP113	ardB	1	P1	0.403636	42792	47
2023-11-14	dcm-	RIP113	ardB	1	P15	0.109091	42792	56
2023-11-14	dcm-	RIP113	ardB	2	AI	1.08117	42792	6
2023-11-14	dcm-	RIP113	ardB	2	BI	0.231169	42792	5
2023-11-14	dcm-	RIP113	ardB	2	KI	0.788961	42792	0
2023-11-14	dcm-	RIP113	ardB	2	R124I	0.221429	42792	13
2023-11-14	dcm-	RIP113	ardB	2	RI	0.866883	42792	1
2023-11-14	dcm-	RIP113	ardB	2	RII	2.5974	42792	109
2023-11-14	dcm-	RIP113	ardB	2	RV	0.00144156	42792	3
2023-11-14	dcm-	RIP113	ardB	2	VIII	1.80519	42792	1
2023-11-14	dcm-	RIP113	ardB	2	P1	0.704545	42792	47
2023-11-14	dcm-	RIP113	ardB	2	P15	0.691558	42792	56
2023-11-14	dcm-	RIP113	ardB	3	AI	0.879808	42792	6
2023-11-14	dcm-	RIP113	ardB	3	BI	0.123077	42792	5
2023-11-14	dcm-	RIP113	ardB	3	KI	4.40865	42792	0
2023-11-14	dcm-	RIP113	ardB	3	R124I	1.02404	42792	13
2023-11-14	dcm-	RIP113	ardB	3	RI	0.706731	42792	1
2023-11-14	dcm-	RIP113	ardB	3	RII	1.66827	42792	109
2023-11-14	dcm-	RIP113	ardB	3	RV	0.00831731	42792	3
2023-11-14	dcm-	RIP113	ardB	3	VIII	1.33654	42792	1
2023-11-14	dcm-	RIP113	ardB	3	P1	0.932692	42792	47
2023-11-14	dcm-	RIP113	ardB	3	P15	0.415385	42792	56
2023-11-14	dcm-	RIP113	ardB	4	AI	0.220132	42792	6
2023-11-14	dcm-	RIP113	ardB	4	BI	0.0412541	42792	5
2023-11-14	dcm-	RIP113	ardB	4	KI	0.69967	42792	0
2023-11-14	dcm-	RIP113	ardB	4	R124I	0.220132	42792	13
2023-11-14	dcm-	RIP113	ardB	4	RI	0.49505	42792	1
2023-11-14	dcm-	RIP113	ardB	4	RII	2.20132	42792	109
2023-11-14	dcm-	RIP113	ardB	4	RV	0.00148185	42792	3
2023-11-14	dcm-	RIP113	ardB	4	VIII	0.372937	42792	1
2023-11-14	dcm-	RIP113	ardB	4	P1	0.825083	42792	47
2023-11-14	dcm-	RIP113	ardB	4	P15	0.330033	42792	56
2023-11-14	dcm-	RIP113	umuCD	1	AI	0.881188	42161	6
2023-11-14	dcm-	RIP113	umuCD	1	BI	0.126073	42161	5
2023-11-14	dcm-	RIP113	umuCD	1	KI	0.452145	42161	0
2023-11-14	dcm-	RIP113	umuCD	1	R124I	0.244554	42161	12
2023-11-14	dcm-	RIP113	umuCD	1	RI	0.551155	42161	1
2023-11-14	dcm-	RIP113	umuCD	1	RII	1.89109	42161	104
2023-11-14	dcm-	RIP113	umuCD	1	RV	0.00445545	42161	3
2023-11-14	dcm-	RIP113	umuCD	1	VIII	1.83498	42161	1
2023-11-14	dcm-	RIP113	umuCD	1	P1	0.314191	42161	45
2023-11-14	dcm-	RIP113	umuCD	1	P15	0.079868	42161	53
2023-11-14	dcm-	RIP113	umuCD	2	AI	0.318341	42161	6
2023-11-14	dcm-	RIP113	umuCD	2	BI	0.212227	42161	5
2023-11-14	dcm-	RIP113	umuCD	2	KI	2.1179	42161	0
2023-11-14	dcm-	RIP113	umuCD	2	R124I	0.346725	42161	12
2023-11-14	dcm-	RIP113	umuCD	2	RI	1.0393	42161	1
2023-11-14	dcm-	RIP113	umuCD	2	RII	2.12227	42161	104
2023-11-14	dcm-	RIP113	umuCD	2	RV	0.0029476	42161	3
2023-11-14	dcm-	RIP113	umuCD	2	VIII	0.882096	42161	1
2023-11-14	dcm-	RIP113	umuCD	2	P1	0.20786	42161	45
2023-11-14	dcm-	RIP113	umuCD	2	P15	0.395197	42161	53
2023-11-14	dcm-	RIP113	umuCD	3	AI	0.24902	42161	6
2023-11-14	dcm-	RIP113	umuCD	3	BI	0.107843	42161	5
2023-11-14	dcm-	RIP113	umuCD	3	KI	0.829132	42161	0
2023-11-14	dcm-	RIP113	umuCD	3	R124I	0.532213	42161	12
2023-11-14	dcm-	RIP113	umuCD	3	RI	0.932773	42161	1
2023-11-14	dcm-	RIP113	umuCD	3	RII	2.91317	42161	104
2023-11-14	dcm-	RIP113	umuCD	3	RV	0.00543417	42161	3
2023-11-14	dcm-	RIP113	umuCD	3	VIII	1.86835	42161	1
2023-11-14	dcm-	RIP113	umuCD	3	P1	0.792717	42161	45
2023-11-14	dcm-	RIP113	umuCD	3	P15	0.484594	42161	53
2023-11-14	dcm-	RIP113	umuCD	4	AI	0.838284	42161	6
2023-11-14	dcm-	RIP113	umuCD	4	BI	0.137624	42161	5
2023-11-14	dcm-	RIP113	umuCD	4	KI	1.57096	42161	0
2023-11-14	dcm-	RIP113	umuCD	4	R124I	0.465347	42161	12
2023-11-14	dcm-	RIP113	umuCD	4	RI	0.917492	42161	1
2023-11-14	dcm-	RIP113	umuCD	4	RII	2.0198	42161	104
2023-11-14	dcm-	RIP113	umuCD	4	RV	0.00445545	42161	3
2023-11-14	dcm-	RIP113	umuCD	4	VIII	1.32013	42161	1
2023-11-14	dcm-	RIP113	umuCD	4	P1	0.259736	42161	45
2023-11-14	dcm-	RIP113	umuCD	4	P15	0.785479	42161	53
2023-11-14	dcm-	RIP113	wt	1	AI	0.313772	42851	6
2023-11-14	dcm-	RIP113	wt	1	BI	0.0682635	42851	5
2023-11-14	dcm-	RIP113	wt	1	KI	1.24551	42851	0
2023-11-14	dcm-	RIP113	wt	1	R124I	0.443713	42851	13
2023-11-14	dcm-	RIP113	wt	1	RI	1.32934	42851	1
2023-11-14	dcm-	RIP113	wt	1	RII	0.511976	42851	106
2023-11-14	dcm-	RIP113	wt	1	RV	0.0220958	42851	3
2023-11-14	dcm-	RIP113	wt	1	VIII	1.54491	42851	1
2023-11-14	dcm-	RIP113	wt	1	P1	0.498802	42851	45
2023-11-14	dcm-	RIP113	wt	1	P15	0.712575	42851	56
2023-11-14	dcm-	RIP113	wt	2	AI	0.466038	42851	6
2023-11-14	dcm-	RIP113	wt	2	BI	0.381132	42851	5
2023-11-14	dcm-	RIP113	wt	2	KI	1.14465	42851	0
2023-11-14	dcm-	RIP113	wt	2	R124I	0.436478	42851	13
2023-11-14	dcm-	RIP113	wt	2	RI	0.861635	42851	1
2023-11-14	dcm-	RIP113	wt	2	RII	1.9434	42851	106
2023-11-14	dcm-	RIP113	wt	2	RV	0.00679245	42851	3
2023-11-14	dcm-	RIP113	wt	2	VIII	1.90566	42851	1
2023-11-14	dcm-	RIP113	wt	2	P1	0.427673	42851	45
2023-11-14	dcm-	RIP113	wt	2	P15	0.206289	42851	56
2023-11-14	dcm-	RIP113	wt	3	AI	0.675676	42851	6
2023-11-14	dcm-	RIP113	wt	3	BI	0.133514	42851	5
2023-11-14	dcm-	RIP113	wt	3	KI	1.14595	42851	0
2023-11-14	dcm-	RIP113	wt	3	R124I	1.6	42851	13
2023-11-14	dcm-	RIP113	wt	3	RI	0.52	42851	1
2023-11-14	dcm-	RIP113	wt	3	RII	1.02703	42851	106
2023-11-14	dcm-	RIP113	wt	3	RV	0.00397838	42851	3
2023-11-14	dcm-	RIP113	wt	3	VIII	0.385946	42851	1
2023-11-14	dcm-	RIP113	wt	3	P1	0.810811	42851	45
2023-11-14	dcm-	RIP113	wt	3	P15	0.195135	42851	56
2023-11-14	dcm-	RIP113	wt	4	AI	1.09449	42851	6
2023-11-14	dcm-	RIP113	wt	4	BI	0.174803	42851	5
2023-11-14	dcm-	RIP113	wt	4	KI	0.372835	42851	0
2023-11-14	dcm-	RIP113	wt	4	R124I	1.09449	42851	13
2023-11-14	dcm-	RIP113	wt	4	RI	0.929134	42851	1
2023-11-14	dcm-	RIP113	wt	4	RII	1.9685	42851	106
2023-11-14	dcm-	RIP113	wt	4	RV	0.00511811	42851	3
2023-11-14	dcm-	RIP113	wt	4	VIII	0.807087	42851	1
2023-11-14	dcm-	RIP113	wt	4	P1	0.984252	42851	45
2023-11-14	dcm-	RIP113	wt	4	P15	0.728346	42851	56
2024-03-01	dcm-	pKAZ3	089_90	1	AI	1.09677	147126	21
2024-03-01	dcm-	pKAZ3	089_90	1	BI	7.94e-05	147126	30
2024-03-01	dcm-	pKAZ3	089_90	1	KI	0.00366452	147126	17
2024-03-01	dcm-	pKAZ3	089_90	1	R124I	0.351613	147126	31
2024-03-01	dcm-	pKAZ3	089_90	1	RI	0.000107742	147126	7
2024-03-01	dcm-	pKAZ3	089_90	1	RII	0.546452	147126	379
2024-03-01	dcm-	pKAZ3	089_90	1	RV	5.06e-05	147126	7
2024-03-01	dcm-	pKAZ3	089_90	1	VIII	0.000993548	147126	8
2024-03-01	dcm-	pKAZ3	089_90	1	P1	0.00651613	147126	251
2024-03-01	dcm-	pKAZ3	089_90	1	P15	0.0115484	147126	158
2024-03-01	dcm-	pKAZ3	089_90	2	AI	0.414384	147126	21
2024-03-01	dcm-	pKAZ3	089_90	2	BI	8.15e-05	147126	30
2024-03-01	dcm-	pKAZ3	089_90	2	KI	0.00275685	147126	17
2024-03-01	dcm-	pKAZ3	089_90	2	R124I	0.336644	147126	31
2024-03-01	dcm-	pKAZ3	089_90	2	RI	8.12e-06	147126	7
2024-03-01	dcm-	pKAZ3	089_90	2	RII	0.274658	147126	379
2024-03-01	dcm-	pKAZ3	089_90	2	RV	3.73e-05	147126	7
2024-03-01	dcm-	pKAZ3	089_90	2	VIII	0.00154795	147126	8
2024-03-01	dcm-	pKAZ3	089_90	2	P1	0.0075	147126	251
2024-03-01	dcm-	pKAZ3	089_90	2	P15	0.0140068	147126	158
2024-03-01	dcm-	pKAZ3	089_90	3	AI	0.545045	147126	21
2024-03-01	dcm-	pKAZ3	089_90	3	BI	0.00016982	147126	30
2024-03-01	dcm-	pKAZ3	089_90	3	KI	NA	147126	17
2024-03-01	dcm-	pKAZ3	089_90	3	R124I	NA	147126	31
2024-03-01	dcm-	pKAZ3	089_90	3	RI	0.000183784	147126	7
2024-03-01	dcm-	pKAZ3	089_90	3	RII	0.407658	147126	379
2024-03-01	dcm-	pKAZ3	089_90	3	RV	2.82e-05	147126	7
2024-03-01	dcm-	pKAZ3	089_90	3	VIII	0.000788288	147126	8
2024-03-01	dcm-	pKAZ3	089_90	3	P1	NA	147126	251
2024-03-01	dcm-	pKAZ3	089_90	3	P15	0.00375225	147126	158
2024-03-01	dcm-	pKAZ3	089_90	4	AI	0.481481	147126	21
2024-03-01	dcm-	pKAZ3	089_90	4	BI	9.05e-06	147126	30
2024-03-01	dcm-	pKAZ3	089_90	4	KI	0.00210288	147126	17
2024-03-01	dcm-	pKAZ3	089_90	4	R124I	0.0687243	147126	31
2024-03-01	dcm-	pKAZ3	089_90	4	RI	1.03e-05	147126	7
2024-03-01	dcm-	pKAZ3	089_90	4	RII	0.228807	147126	379
2024-03-01	dcm-	pKAZ3	089_90	4	RV	1.65e-05	147126	7
2024-03-01	dcm-	pKAZ3	089_90	4	VIII	0.000711934	147126	8
2024-03-01	dcm-	pKAZ3	089_90	4	P1	0.0112757	147126	251
2024-03-01	dcm-	pKAZ3	089_90	4	P15	0.016749	147126	158
2024-03-01	dcm-	pKAZ3	093_	1	AI	0.63308	148003	21
2024-03-01	dcm-	pKAZ3	093_	1	BI	4.52e-05	148003	29
2024-03-01	dcm-	pKAZ3	093_	1	KI	0.10057	148003	17
2024-03-01	dcm-	pKAZ3	093_	1	R124I	0.156464	148003	31
2024-03-01	dcm-	pKAZ3	093_	1	RI	5.04e-06	148003	7
2024-03-01	dcm-	pKAZ3	093_	1	RII	0.031749	148003	381
2024-03-01	dcm-	pKAZ3	093_	1	RV	3.95e-06	148003	7
2024-03-01	dcm-	pKAZ3	093_	1	VIII	0.00109696	148003	8
2024-03-01	dcm-	pKAZ3	093_	1	P1	0.00317491	148003	251
2024-03-01	dcm-	pKAZ3	093_	1	P15	0.00678707	148003	157
2024-03-01	dcm-	pKAZ3	093_	2	AI	0.162187	148003	21
2024-03-01	dcm-	pKAZ3	093_	2	BI	0.00012164	148003	29
2024-03-01	dcm-	pKAZ3	093_	2	KI	0.1	148003	17
2024-03-01	dcm-	pKAZ3	093_	2	R124I	0.0612756	148003	31
2024-03-01	dcm-	pKAZ3	093_	2	RI	4.51e-06	148003	7
2024-03-01	dcm-	pKAZ3	093_	2	RII	0.111617	148003	381
2024-03-01	dcm-	pKAZ3	093_	2	RV	5.63e-06	148003	7
2024-03-01	dcm-	pKAZ3	093_	2	VIII	NA	148003	8
2024-03-01	dcm-	pKAZ3	093_	2	P1	0.00779043	148003	251
2024-03-01	dcm-	pKAZ3	093_	2	P15	0.00808656	148003	157
2024-03-01	dcm-	pKAZ3	093_	3	AI	0.164341	148003	21
2024-03-01	dcm-	pKAZ3	093_	3	BI	2.39e-05	148003	29
2024-03-01	dcm-	pKAZ3	093_	3	KI	0.674419	148003	17
2024-03-01	dcm-	pKAZ3	093_	3	R124I	0.0581395	148003	31
2024-03-01	dcm-	pKAZ3	093_	3	RI	8.95e-06	148003	7
2024-03-01	dcm-	pKAZ3	093_	3	RII	0.0511628	148003	381
2024-03-01	dcm-	pKAZ3	093_	3	RV	1.28e-05	148003	7
2024-03-01	dcm-	pKAZ3	093_	3	VIII	0.00133333	148003	8
2024-03-01	dcm-	pKAZ3	093_	3	P1	0.0139922	148003	251
2024-03-01	dcm-	pKAZ3	093_	3	P15	0.00895349	148003	157
2024-03-01	dcm-	pKAZ3	093_	4	AI	0.0554687	148003	21
2024-03-01	dcm-	pKAZ3	093_	4	BI	4.35e-06	148003	29
2024-03-01	dcm-	pKAZ3	093_	4	KI	0.238542	148003	17
2024-03-01	dcm-	pKAZ3	093_	4	R124I	0.00463542	148003	31
2024-03-01	dcm-	pKAZ3	093_	4	RI	4.45e-06	148003	7
2024-03-01	dcm-	pKAZ3	093_	4	RII	0.0476562	148003	381
2024-03-01	dcm-	pKAZ3	093_	4	RV	9.45e-06	148003	7
2024-03-01	dcm-	pKAZ3	093_	4	VIII	0.00164583	148003	8
2024-03-01	dcm-	pKAZ3	093_	4	P1	0.0096875	148003	251
2024-03-01	dcm-	pKAZ3	093_	4	P15	0.0139323	148003	157
2024-03-01	dcm-	pKAZ3	dcm	1	AI	2.77528	147388	21
2024-03-01	dcm-	pKAZ3	dcm	1	BI	0.0193258	147388	31
2024-03-01	dcm-	pKAZ3	dcm	1	KI	1.71536	147388	17
2024-03-01	dcm-	pKAZ3	dcm	1	R124I	2.0824	147388	30
2024-03-01	dcm-	pKAZ3	dcm	1	RI	0.0011985	147388	7
2024-03-01	dcm-	pKAZ3	dcm	1	RII	0.000346816	147388	383
2024-03-01	dcm-	pKAZ3	dcm	1	RV	0.00020824	147388	7
2024-03-01	dcm-	pKAZ3	dcm	1	VIII	0.0267416	147388	8
2024-03-01	dcm-	pKAZ3	dcm	1	P1	0.0267416	147388	254
2024-03-01	dcm-	pKAZ3	dcm	1	P15	0.115356	147388	158
2024-03-01	dcm-	pKAZ3	dcm	2	AI	1.78683	147388	21
2024-03-01	dcm-	pKAZ3	dcm	2	BI	0.00871473	147388	31
2024-03-01	dcm-	pKAZ3	dcm	2	KI	0.0250784	147388	17
2024-03-01	dcm-	pKAZ3	dcm	2	R124I	0.015674	147388	30
2024-03-01	dcm-	pKAZ3	dcm	2	RI	0.000521944	147388	7
2024-03-01	dcm-	pKAZ3	dcm	2	RII	0.000297806	147388	383
2024-03-01	dcm-	pKAZ3	dcm	2	RV	7.49e-05	147388	7
2024-03-01	dcm-	pKAZ3	dcm	2	VIII	0.015094	147388	8
2024-03-01	dcm-	pKAZ3	dcm	2	P1	0.0479624	147388	254
2024-03-01	dcm-	pKAZ3	dcm	2	P15	0.089185	147388	158
2024-03-01	dcm-	pKAZ3	dcm	3	AI	0.643519	147388	21
2024-03-01	dcm-	pKAZ3	dcm	3	BI	0.0034375	147388	31
2024-03-01	dcm-	pKAZ3	dcm	3	KI	0.461806	147388	17
2024-03-01	dcm-	pKAZ3	dcm	3	R124I	0.321759	147388	30
2024-03-01	dcm-	pKAZ3	dcm	3	RI	0.000226852	147388	7
2024-03-01	dcm-	pKAZ3	dcm	3	RII	0.000195602	147388	383
2024-03-01	dcm-	pKAZ3	dcm	3	RV	0.000189815	147388	7
2024-03-01	dcm-	pKAZ3	dcm	3	VIII	0.0143519	147388	8
2024-03-01	dcm-	pKAZ3	dcm	3	P1	0.00643519	147388	254
2024-03-01	dcm-	pKAZ3	dcm	3	P15	0.05625	147388	158
2024-03-01	dcm-	pKAZ3	dcm	4	AI	0.754386	147388	21
2024-03-01	dcm-	pKAZ3	dcm	4	BI	0.00755981	147388	31
2024-03-01	dcm-	pKAZ3	dcm	4	KI	0.958533	147388	17
2024-03-01	dcm-	pKAZ3	dcm	4	R124I	NA	147388	30
2024-03-01	dcm-	pKAZ3	dcm	4	RI	0.000304625	147388	7
2024-03-01	dcm-	pKAZ3	dcm	4	RII	9.52e-05	147388	383
2024-03-01	dcm-	pKAZ3	dcm	4	RV	0.000115152	147388	7
2024-03-01	dcm-	pKAZ3	dcm	4	VIII	0.0444976	147388	8
2024-03-01	dcm-	pKAZ3	dcm	4	P1	NA	147388	254
2024-03-01	dcm-	pKAZ3	dcm	4	P15	0.054386	147388	158
2024-03-01	dcm-	pKAZ3	wt	1	AI	0.832402	147957	21
2024-03-01	dcm-	pKAZ3	wt	1	BI	0.151955	147957	31
2024-03-01	dcm-	pKAZ3	wt	1	KI	4.29609	147957	17
2024-03-01	dcm-	pKAZ3	wt	1	R124I	2.09497	147957	31
2024-03-01	dcm-	pKAZ3	wt	1	RI	NA	147957	7
2024-03-01	dcm-	pKAZ3	wt	1	RII	0.378212	147957	383
2024-03-01	dcm-	pKAZ3	wt	1	RV	0.000403352	147957	7
2024-03-01	dcm-	pKAZ3	wt	1	VIII	0.0155307	147957	8
2024-03-01	dcm-	pKAZ3	wt	1	P1	0.0141341	147957	253
2024-03-01	dcm-	pKAZ3	wt	1	P15	0.0288268	147957	159
2024-03-01	dcm-	pKAZ3	wt	2	AI	0.723247	147957	21
2024-03-01	dcm-	pKAZ3	wt	2	BI	0.349446	147957	31
2024-03-01	dcm-	pKAZ3	wt	2	KI	1.28413	147957	17
2024-03-01	dcm-	pKAZ3	wt	2	R124I	1.6679	147957	31
2024-03-01	dcm-	pKAZ3	wt	2	RI	8.78e-05	147957	7
2024-03-01	dcm-	pKAZ3	wt	2	RII	0.28155	147957	383
2024-03-01	dcm-	pKAZ3	wt	2	RV	0.000546125	147957	7
2024-03-01	dcm-	pKAZ3	wt	2	VIII	0.00915129	147957	8
2024-03-01	dcm-	pKAZ3	wt	2	P1	0.0104428	147957	253
2024-03-01	dcm-	pKAZ3	wt	2	P15	0.0277491	147957	159
2024-03-01	dcm-	pKAZ3	wt	3	AI	0.527675	147957	21
2024-03-01	dcm-	pKAZ3	wt	3	BI	0.0688192	147957	31
2024-03-01	dcm-	pKAZ3	wt	3	KI	0.573801	147957	17
2024-03-01	dcm-	pKAZ3	wt	3	R124I	0.201107	147957	31
2024-03-01	dcm-	pKAZ3	wt	3	RI	0.000121956	147957	7
2024-03-01	dcm-	pKAZ3	wt	3	RII	0.54059	147957	383
2024-03-01	dcm-	pKAZ3	wt	3	RV	0.000302583	147957	7
2024-03-01	dcm-	pKAZ3	wt	3	VIII	0.00950185	147957	8
2024-03-01	dcm-	pKAZ3	wt	3	P1	0.00627306	147957	253
2024-03-01	dcm-	pKAZ3	wt	3	P15	0.0105166	147957	159
2024-03-01	dcm-	pKAZ3	wt	4	AI	0.264228	147957	21
2024-03-01	dcm-	pKAZ3	wt	4	BI	0.0512195	147957	31
2024-03-01	dcm-	pKAZ3	wt	4	KI	0.410569	147957	17
2024-03-01	dcm-	pKAZ3	wt	4	R124I	0.237805	147957	31
2024-03-01	dcm-	pKAZ3	wt	4	RI	0.000262195	147957	7
2024-03-01	dcm-	pKAZ3	wt	4	RII	0.436992	147957	383
2024-03-01	dcm-	pKAZ3	wt	4	RV	0.000430894	147957	7
2024-03-01	dcm-	pKAZ3	wt	4	VIII	0.0103049	147957	8
2024-03-01	dcm-	pKAZ3	wt	4	P1	0.00835366	147957	253
2024-03-01	dcm-	pKAZ3	wt	4	P15	0.0160569	147957	159

## Sheet: FigS6
element	type	fam	RM	EOP	RM_sites_nb	RM_type
Bas01	phage	Drexlerviridae; Braunvirinae	KI	0.000132	3	I
Bas02	phage	Drexlerviridae; Braunvirinae	KI	2.15e-05	7	I
Bas03	phage	Drexlerviridae; Braunvirinae	KI	0.594	1	I
Bas04	phage	Drexlerviridae; Tempevirinae	KI	0.85	0	I
Bas05	phage	Drexlerviridae; Tempevirinae	KI	1.04	0	I
Bas06	phage	Drexlerviridae; Tempevirinae	KI	1.11	0	I
Bas07	phage	Drexlerviridae; Tempevirinae	KI	0.862	0	I
Bas08	phage	Drexlerviridae; Tempevirinae	KI	0.528	1	I
Bas09	phage	Drexlerviridae; Tempevirinae	KI	0.685	1	I
Bas10	phage	Drexlerviridae; Tempevirinae	KI	0.000104	7	I
Bas11	phage	Drexlerviridae; Tempevirinae	KI	5.48e-05	7	I
Bas12	phage	Drexlerviridae; Tunavirinae	KI	0.00869	2	I
Bas13	phage	Drexlerviridae; Tunavirinae	KI	0.948	0	I
Bas14	phage	Siphoviridae	KI	0.902	0	I
Bas15	phage	Siphoviridae	KI	0.81	1	I
Bas16	phage	Siphoviridae	KI	0.917	0	I
Bas17	phage	Siphoviridae	KI	1.23	0	I
Bas18	phage	Siphoviridae	KI	1.59	0	I
Bas19	phage	Siphoviridae, Queuovirinae	KI	0.0395	0	I
Bas20	phage	Siphoviridae, Queuovirinae	KI	0.927	1	I
Bas21	phage	Siphoviridae, Queuovirinae	KI	1.19	0	I
Bas22	phage	Siphoviridae, Queuovirinae	KI	1.05	0	I
Bas23	phage	Siphoviridae, Queuovirinae	KI	0.847	0	I
Bas24	phage	Siphoviridae, Queuovirinae	KI	1.23	0	I
Bas25	phage	Siphoviridae, Queuovirinae	KI	0.714	1	I
Bas26	phage	Demerecviridae; Markadamsvirinae	KI	1.24	9	I
Bas27	phage	Demerecviridae; Markadamsvirinae	KI	1.05	12	I
Bas28	phage	Demerecviridae; Markadamsvirinae	KI	1.11	6	I
Bas29	phage	Demerecviridae; Markadamsvirinae	KI	1	7	I
Bas30	phage	Demerecviridae; Markadamsvirinae	KI	0.939	8	I
Bas31	phage	Demerecviridae; Markadamsvirinae	KI	1.08	5	I
Bas32	phage	Demerecviridae; Markadamsvirinae	KI	1.13	7	I
Bas33	phage	Demerecviridae; Markadamsvirinae	KI	0.874	8	I
Bas34	phage	Demerecviridae; Markadamsvirinae	KI	1.09	7	I
Bas35	phage	Myoviridae; Tevenvirinae	KI	0.699	5	I
Bas36	phage	Myoviridae; Tevenvirinae	KI	1.01	6	I
Bas37	phage	Myoviridae; Tevenvirinae	KI	1.18	4	I
Bas38	phage	Myoviridae; Tevenvirinae	KI	1.35	3	I
Bas39	phage	Myoviridae; Tevenvirinae	KI	1.09	5	I
Bas40	phage	Myoviridae; Tevenvirinae	KI	1.18	5	I
Bas41	phage	Myoviridae; Tevenvirinae	KI	0.805	7	I
Bas42	phage	Myoviridae; Tevenvirinae	KI	1.07	4	I
Bas43	phage	Myoviridae; Tevenvirinae	KI	1.1	3	I
Bas44	phage	Myoviridae; Tevenvirinae	KI	0.909	6	I
Bas45	phage	Myoviridae; Tevenvirinae	KI	0.829	5	I
Bas46	phage	Myoviridae; Tevenvirinae	KI	1.16	4	I
Bas47	phage	Myoviridae; Tevenvirinae	KI	0.754	9	I
Bas48	phage	Myoviridae; Vequintavirinae	KI	0.743	14	I
Bas49	phage	Myoviridae; Vequintavirinae	KI	0.905	17	I
Bas50	phage	Myoviridae; Vequintavirinae	KI	0.673	10	I
Bas51	phage	Myoviridae; Vequintavirinae	KI	0.216	13	I
Bas52	phage	Myoviridae; Vequintavirinae	KI	0.333	14	I
Bas53	phage	Myoviridae; Vequintavirinae	KI	0.247	15	I
Bas54	phage	Myoviridae; Vequintavirinae	KI	0.324	11	I
Bas55	phage	Myoviridae; Vequintavirinae	KI	0.3	12	I
Bas56	phage	Myoviridae; Vequintavirinae	KI	0.352	11	I
Bas57	phage	Myoviridae; Vequintavirinae	KI	0.415	14	I
Bas58	phage	Myoviridae; Vequintavirinae	KI	0.429	9	I
Bas59	phage	Myoviridae; Vequintavirinae	KI	0.489	15	I
Bas60	phage	Myoviridae; unclassified	KI	0.419	12	I
Bas61	phage	Myoviridae; unclassified	KI	0.189	12	I
Bas62	phage	Myoviridae; unclassified	KI	0.141	14	I
Bas63	phage	Myoviridae; Ounavirinae	KI	1.14	9	I
Bas64	phage	Autographiviridae; Studiervirinae	KI	1.04	4	I
Bas65	phage	Autographiviridae; Studiervirinae	KI	1.56	4	I
Bas67	phage	Autographiviridae; Studiervirinae	KI	1.39	5	I
Bas68	phage	Autographiviridae; Studiervirinae	KI	0.849	5	I
Bas69	phage	Schitoviridae; Enquatrovirinae	KI	0.977	6	I
T5	phage	Demerecviridae; Markadamsvirinae	KI	1.15	3	I
T2	phage	Myoviridae; Tevenvirinae	KI	0.925	4	I
T4	phage	Myoviridae; Tevenvirinae	KI	0.942	6	I
T6	phage	Myoviridae; Tevenvirinae	KI	0.8	3	I
T7	phage	Autographiviridae; Studiervirinae	KI	0.921	4	I
N4	phage	Schitoviridae; Enquatrovirinae	KI	0.837	7	I
lambda_vir	phage	Siphoviridae	KI	3.06e-05	5	I
P1vir	phage	Myoviridae	KI	0.00317	11	I
P2vir	phage	Myoviridae; Peduovirinae	KI	0.0725	1	I
T3_K12	phage	Autographiviridae; Studiervirinae	KI	0.83	4	I
Bas01	phage	Drexlerviridae; Braunvirinae	CFT_I	0.00857	6	I
Bas02	phage	Drexlerviridae; Braunvirinae	CFT_I	0.00186	7	I
Bas03	phage	Drexlerviridae; Braunvirinae	CFT_I	0.00705	5	I
Bas04	phage	Drexlerviridae; Tempevirinae	CFT_I	0.726	0	I
Bas05	phage	Drexlerviridae; Tempevirinae	CFT_I	0.777	1	I
Bas06	phage	Drexlerviridae; Tempevirinae	CFT_I	1.01	1	I
Bas07	phage	Drexlerviridae; Tempevirinae	CFT_I	0.658	0	I
Bas08	phage	Drexlerviridae; Tempevirinae	CFT_I	0.27	1	I
Bas09	phage	Drexlerviridae; Tempevirinae	CFT_I	1.4	1	I
Bas10	phage	Drexlerviridae; Tempevirinae	CFT_I	0.00855	5	I
Bas11	phage	Drexlerviridae; Tempevirinae	CFT_I	0.696	2	I
Bas12	phage	Drexlerviridae; Tunavirinae	CFT_I	0.946	1	I
Bas13	phage	Drexlerviridae; Tunavirinae	CFT_I	0.791	0	I
Bas14	phage	Siphoviridae	CFT_I	0.76	0	I
Bas15	phage	Siphoviridae	CFT_I	0.0111	1	I
Bas16	phage	Siphoviridae	CFT_I	0.875	0	I
Bas17	phage	Siphoviridae	CFT_I	0.00271	2	I
Bas18	phage	Siphoviridae	CFT_I	0.517	0	I
Bas19	phage	Siphoviridae, Queuovirinae	CFT_I	0.384	2	I
Bas20	phage	Siphoviridae, Queuovirinae	CFT_I	0.327	0	I
Bas21	phage	Siphoviridae, Queuovirinae	CFT_I	0.601	3	I
Bas22	phage	Siphoviridae, Queuovirinae	CFT_I	1.04	4	I
Bas23	phage	Siphoviridae, Queuovirinae	CFT_I	0.536	1	I
Bas24	phage	Siphoviridae, Queuovirinae	CFT_I	0.583	3	I
Bas25	phage	Siphoviridae, Queuovirinae	CFT_I	0.741	5	I
Bas26	phage	Demerecviridae; Markadamsvirinae	CFT_I	0.682	1	I
Bas27	phage	Demerecviridae; Markadamsvirinae	CFT_I	0.681	6	I
Bas28	phage	Demerecviridae; Markadamsvirinae	CFT_I	1.03	3	I
Bas29	phage	Demerecviridae; Markadamsvirinae	CFT_I	0.552	4	I
Bas30	phage	Demerecviridae; Markadamsvirinae	CFT_I	0.387	4	I
Bas31	phage	Demerecviridae; Markadamsvirinae	CFT_I	0.429	4	I
Bas32	phage	Demerecviridae; Markadamsvirinae	CFT_I	0.565	5	I
Bas33	phage	Demerecviridae; Markadamsvirinae	CFT_I	0.559	2	I
Bas34	phage	Demerecviridae; Markadamsvirinae	CFT_I	0.577	5	I
Bas35	phage	Myoviridae; Tevenvirinae	CFT_I	0.792	10	I
Bas36	phage	Myoviridae; Tevenvirinae	CFT_I	0.74	8	I
Bas37	phage	Myoviridae; Tevenvirinae	CFT_I	0.776	7	I
Bas38	phage	Myoviridae; Tevenvirinae	CFT_I	0.905	12	I
Bas39	phage	Myoviridae; Tevenvirinae	CFT_I	0.957	8	I
Bas40	phage	Myoviridae; Tevenvirinae	CFT_I	0.79	11	I
Bas41	phage	Myoviridae; Tevenvirinae	CFT_I	1.03	9	I
Bas42	phage	Myoviridae; Tevenvirinae	CFT_I	0.678	8	I
Bas43	phage	Myoviridae; Tevenvirinae	CFT_I	1.41	8	I
Bas44	phage	Myoviridae; Tevenvirinae	CFT_I	0.903	8	I
Bas45	phage	Myoviridae; Tevenvirinae	CFT_I	0.628	10	I
Bas46	phage	Myoviridae; Tevenvirinae	CFT_I	0.731	13	I
Bas47	phage	Myoviridae; Tevenvirinae	CFT_I	0.53	13	I
Bas48	phage	Myoviridae; Vequintavirinae	CFT_I	0.688	4	I
Bas49	phage	Myoviridae; Vequintavirinae	CFT_I	0.906	5	I
Bas50	phage	Myoviridae; Vequintavirinae	CFT_I	0.845	4	I
Bas51	phage	Myoviridae; Vequintavirinae	CFT_I	0.496	6	I
Bas52	phage	Myoviridae; Vequintavirinae	CFT_I	0.672	6	I
Bas53	phage	Myoviridae; Vequintavirinae	CFT_I	0.756	4	I
Bas54	phage	Myoviridae; Vequintavirinae	CFT_I	1.99	4	I
Bas55	phage	Myoviridae; Vequintavirinae	CFT_I	0.908	6	I
Bas56	phage	Myoviridae; Vequintavirinae	CFT_I	0.829	5	I
Bas57	phage	Myoviridae; Vequintavirinae	CFT_I	0.675	6	I
Bas58	phage	Myoviridae; Vequintavirinae	CFT_I	0.637	4	I
Bas59	phage	Myoviridae; Vequintavirinae	CFT_I	0.719	5	I
Bas60	phage	Myoviridae; unclassified	CFT_I	0.912	9	I
Bas61	phage	Myoviridae; unclassified	CFT_I	1.04	7	I
Bas62	phage	Myoviridae; unclassified	CFT_I	0.7	8	I
Bas63	phage	Myoviridae; Ounavirinae	CFT_I	0.558	9	I
Bas64	phage	Autographiviridae; Studiervirinae	CFT_I	0.124	2	I
Bas65	phage	Autographiviridae; Studiervirinae	CFT_I	0.873	0	I
Bas67	phage	Autographiviridae; Studiervirinae	CFT_I	0.527	3	I
Bas68	phage	Autographiviridae; Studiervirinae	CFT_I	0.101	5	I
Bas69	phage	Schitoviridae; Enquatrovirinae	CFT_I	0.505	5	I
T5	phage	Demerecviridae; Markadamsvirinae	CFT_I	0.546	4	I
T2	phage	Myoviridae; Tevenvirinae	CFT_I	0.81	11	I
T4	phage	Myoviridae; Tevenvirinae	CFT_I	1.08	12	I
T6	phage	Myoviridae; Tevenvirinae	CFT_I	0.935	8	I
T7	phage	Autographiviridae; Studiervirinae	CFT_I	0.713	0	I
N4	phage	Schitoviridae; Enquatrovirinae	CFT_I	0.646	5	I
lambda_vir	phage	Siphoviridae	CFT_I	0.0197	1	I
P1vir	phage	Myoviridae	CFT_I	0.0605	2	I
P2vir	phage	Myoviridae; Peduovirinae	CFT_I	0.000883	6	I
T3_K12	phage	Autographiviridae; Studiervirinae	CFT_I	0.474	5	I
Bas01	phage	Drexlerviridae; Braunvirinae	RI	4.74e-14	16	II
Bas02	phage	Drexlerviridae; Braunvirinae	RI	6.14e-14	44	II
Bas03	phage	Drexlerviridae; Braunvirinae	RI	9.53e-07	38	II
Bas04	phage	Drexlerviridae; Tempevirinae	RI	0.00803	8	II
Bas05	phage	Drexlerviridae; Tempevirinae	RI	0.877	2	II
Bas06	phage	Drexlerviridae; Tempevirinae	RI	0.922	0	II
Bas07	phage	Drexlerviridae; Tempevirinae	RI	7.71e-05	1	II
Bas08	phage	Drexlerviridae; Tempevirinae	RI	3.03e-14	56	II
Bas09	phage	Drexlerviridae; Tempevirinae	RI	5.93e-07	38	II
Bas10	phage	Drexlerviridae; Tempevirinae	RI	1.37e-05	16	II
Bas11	phage	Drexlerviridae; Tempevirinae	RI	5.87e-07	20	II
Bas12	phage	Drexlerviridae; Tunavirinae	RI	1.46e-12	64	II
Bas13	phage	Drexlerviridae; Tunavirinae	RI	0.12	2	II
Bas14	phage	Siphoviridae	RI	0.0161	4	II
Bas15	phage	Siphoviridae	RI	0.000174	10	II
Bas16	phage	Siphoviridae	RI	0.00176	8	II
Bas17	phage	Siphoviridae	RI	0.00879	6	II
Bas18	phage	Siphoviridae	RI	5.69e-05	10	II
Bas19	phage	Siphoviridae, Queuovirinae	RI	1.1	32	II
Bas20	phage	Siphoviridae, Queuovirinae	RI	0.853	24	II
Bas21	phage	Siphoviridae, Queuovirinae	RI	0.497	10	II
Bas22	phage	Siphoviridae, Queuovirinae	RI	0.424	10	II
Bas23	phage	Siphoviridae, Queuovirinae	RI	0.736	10	II
Bas24	phage	Siphoviridae, Queuovirinae	RI	0.512	10	II
Bas25	phage	Siphoviridae, Queuovirinae	RI	1.37e-14	10	II
Bas26	phage	Demerecviridae; Markadamsvirinae	RI	0.121	32	II
Bas27	phage	Demerecviridae; Markadamsvirinae	RI	0.165	24	II
Bas28	phage	Demerecviridae; Markadamsvirinae	RI	0.0592	28	II
Bas29	phage	Demerecviridae; Markadamsvirinae	RI	0.155	40	II
Bas30	phage	Demerecviridae; Markadamsvirinae	RI	0.0285	36	II
Bas31	phage	Demerecviridae; Markadamsvirinae	RI	0.487	20	II
Bas32	phage	Demerecviridae; Markadamsvirinae	RI	0.347	18	II
Bas33	phage	Demerecviridae; Markadamsvirinae	RI	0.459	28	II
Bas34	phage	Demerecviridae; Markadamsvirinae	RI	0.373	28	II
Bas35	phage	Myoviridae; Tevenvirinae	RI	0.907	142	II
Bas36	phage	Myoviridae; Tevenvirinae	RI	0.843	140	II
Bas37	phage	Myoviridae; Tevenvirinae	RI	1.18	132	II
Bas38	phage	Myoviridae; Tevenvirinae	RI	0.977	132	II
Bas39	phage	Myoviridae; Tevenvirinae	RI	1	136	II
Bas40	phage	Myoviridae; Tevenvirinae	RI	1	140	II
Bas41	phage	Myoviridae; Tevenvirinae	RI	0.798	134	II
Bas42	phage	Myoviridae; Tevenvirinae	RI	1.19	138	II
Bas43	phage	Myoviridae; Tevenvirinae	RI	1.24	142	II
Bas44	phage	Myoviridae; Tevenvirinae	RI	0.994	134	II
Bas45	phage	Myoviridae; Tevenvirinae	RI	0.9	148	II
Bas46	phage	Myoviridae; Tevenvirinae	RI	0.768	192	II
Bas47	phage	Myoviridae; Tevenvirinae	RI	0.876	182	II
Bas48	phage	Myoviridae; Vequintavirinae	RI	0.000675	34	II
Bas49	phage	Myoviridae; Vequintavirinae	RI	0.000986	40	II
Bas50	phage	Myoviridae; Vequintavirinae	RI	0.000684	30	II
Bas51	phage	Myoviridae; Vequintavirinae	RI	0.000184	42	II
Bas52	phage	Myoviridae; Vequintavirinae	RI	0.00167	38	II
Bas53	phage	Myoviridae; Vequintavirinae	RI	0.000495	42	II
Bas54	phage	Myoviridae; Vequintavirinae	RI	0.000547	32	II
Bas55	phage	Myoviridae; Vequintavirinae	RI	0.000907	38	II
Bas56	phage	Myoviridae; Vequintavirinae	RI	0.0008	26	II
Bas57	phage	Myoviridae; Vequintavirinae	RI	0.000769	32	II
Bas58	phage	Myoviridae; Vequintavirinae	RI	0.000301	38	II
Bas59	phage	Myoviridae; Vequintavirinae	RI	0.000421	34	II
Bas60	phage	Myoviridae; unclassified	RI	1.43e-14	68	II
Bas61	phage	Myoviridae; unclassified	RI	3.96e-14	70	II
Bas62	phage	Myoviridae; unclassified	RI	5.73e-14	68	II
Bas63	phage	Myoviridae; Ounavirinae	RI	0.937	0	II
Bas64	phage	Autographiviridae; Studiervirinae	RI	0.929	0	II
Bas65	phage	Autographiviridae; Studiervirinae	RI	0.966	0	II
Bas67	phage	Autographiviridae; Studiervirinae	RI	1.02	0	II
Bas68	phage	Autographiviridae; Studiervirinae	RI	1.32	0	II
Bas69	phage	Schitoviridae; Enquatrovirinae	RI	1.1	0	II
T5	phage	Demerecviridae; Markadamsvirinae	RI	0.724	12	II
T2	phage	Myoviridae; Tevenvirinae	RI	1.11	140	II
T4	phage	Myoviridae; Tevenvirinae	RI	0.91	152	II
T6	phage	Myoviridae; Tevenvirinae	RI	0.991	140	II
T7	phage	Autographiviridae; Studiervirinae	RI	0.915	0	II
N4	phage	Schitoviridae; Enquatrovirinae	RI	1.14	0	II
lambda_vir	phage	Siphoviridae	RI	4.14e-05	10	II
P1vir	phage	Myoviridae	RI	5.74e-14	56	II
P2vir	phage	Myoviridae; Peduovirinae	RI	0.017	6	II
T3_K12	phage	Autographiviridae; Studiervirinae	RI	0.93	0	II
Bas01	phage	Drexlerviridae; Braunvirinae	RV	4.34e-14	38	II
Bas02	phage	Drexlerviridae; Braunvirinae	RV	6.17e-14	32	II
Bas03	phage	Drexlerviridae; Braunvirinae	RV	7.64e-08	46	II
Bas04	phage	Drexlerviridae; Tempevirinae	RV	0.84	0	II
Bas05	phage	Drexlerviridae; Tempevirinae	RV	1.24	0	II
Bas06	phage	Drexlerviridae; Tempevirinae	RV	0.106	2	II
Bas07	phage	Drexlerviridae; Tempevirinae	RV	1.11	0	II
Bas08	phage	Drexlerviridae; Tempevirinae	RV	2.97e-14	44	II
Bas09	phage	Drexlerviridae; Tempevirinae	RV	1.19e-05	24	II
Bas10	phage	Drexlerviridae; Tempevirinae	RV	7.44e-07	58	II
Bas11	phage	Drexlerviridae; Tempevirinae	RV	4.32e-07	44	II
Bas12	phage	Drexlerviridae; Tunavirinae	RV	1.36e-12	52	II
Bas13	phage	Drexlerviridae; Tunavirinae	RV	3.21e-15	50	II
Bas14	phage	Siphoviridae	RV	2.38e-07	30	II
Bas15	phage	Siphoviridae	RV	2.47e-14	26	II
Bas16	phage	Siphoviridae	RV	1.92e-14	38	II
Bas17	phage	Siphoviridae	RV	1.75e-14	42	II
Bas18	phage	Siphoviridae	RV	9.62e-10	30	II
Bas19	phage	Siphoviridae, Queuovirinae	RV	0.807	42	II
Bas20	phage	Siphoviridae, Queuovirinae	RV	1.32	46	II
Bas21	phage	Siphoviridae, Queuovirinae	RV	1.01	34	II
Bas22	phage	Siphoviridae, Queuovirinae	RV	1.26	26	II
Bas23	phage	Siphoviridae, Queuovirinae	RV	0.753	38	II
Bas24	phage	Siphoviridae, Queuovirinae	RV	0.934	38	II
Bas25	phage	Siphoviridae, Queuovirinae	RV	0.728	36	II
Bas26	phage	Demerecviridae; Markadamsvirinae	RV	5.2e-14	90	II
Bas27	phage	Demerecviridae; Markadamsvirinae	RV	3.84e-14	88	II
Bas28	phage	Demerecviridae; Markadamsvirinae	RV	0.0122	78	II
Bas29	phage	Demerecviridae; Markadamsvirinae	RV	0.00621	80	II
Bas30	phage	Demerecviridae; Markadamsvirinae	RV	0.00765	70	II
Bas31	phage	Demerecviridae; Markadamsvirinae	RV	0.985	18	II
Bas32	phage	Demerecviridae; Markadamsvirinae	RV	0.748	6	II
Bas33	phage	Demerecviridae; Markadamsvirinae	RV	1.03	4	II
Bas34	phage	Demerecviridae; Markadamsvirinae	RV	1.06	4	II
Bas35	phage	Myoviridae; Tevenvirinae	RV	0.554	52	II
Bas36	phage	Myoviridae; Tevenvirinae	RV	0.585	56	II
Bas37	phage	Myoviridae; Tevenvirinae	RV	0.916	50	II
Bas38	phage	Myoviridae; Tevenvirinae	RV	0.111	56	II
Bas39	phage	Myoviridae; Tevenvirinae	RV	0.907	44	II
Bas40	phage	Myoviridae; Tevenvirinae	RV	1.1	48	II
Bas41	phage	Myoviridae; Tevenvirinae	RV	0.832	46	II
Bas42	phage	Myoviridae; Tevenvirinae	RV	0.945	44	II
Bas43	phage	Myoviridae; Tevenvirinae	RV	1.34	50	II
Bas44	phage	Myoviridae; Tevenvirinae	RV	0.848	48	II
Bas45	phage	Myoviridae; Tevenvirinae	RV	0.607	64	II
Bas46	phage	Myoviridae; Tevenvirinae	RV	0.983	180	II
Bas47	phage	Myoviridae; Tevenvirinae	RV	0.974	170	II
Bas48	phage	Myoviridae; Vequintavirinae	RV	2.46e-15	84	II
Bas49	phage	Myoviridae; Vequintavirinae	RV	4.61e-14	98	II
Bas50	phage	Myoviridae; Vequintavirinae	RV	1.57e-14	90	II
Bas51	phage	Myoviridae; Vequintavirinae	RV	4.5e-14	104	II
Bas52	phage	Myoviridae; Vequintavirinae	RV	1.53e-14	92	II
Bas53	phage	Myoviridae; Vequintavirinae	RV	1.69e-13	102	II
Bas54	phage	Myoviridae; Vequintavirinae	RV	2.67e-07	98	II
Bas55	phage	Myoviridae; Vequintavirinae	RV	4.29e-08	98	II
Bas56	phage	Myoviridae; Vequintavirinae	RV	1.64e-14	110	II
Bas57	phage	Myoviridae; Vequintavirinae	RV	4.76e-13	92	II
Bas58	phage	Myoviridae; Vequintavirinae	RV	2.08e-07	98	II
Bas59	phage	Myoviridae; Vequintavirinae	RV	3.81e-14	102	II
Bas60	phage	Myoviridae; unclassified	RV	1.79e-14	108	II
Bas61	phage	Myoviridae; unclassified	RV	3.96e-14	100	II
Bas62	phage	Myoviridae; unclassified	RV	5.73e-14	120	II
Bas63	phage	Myoviridae; Ounavirinae	RV	1.18e-13	82	II
Bas64	phage	Autographiviridae; Studiervirinae	RV	0.414	2	II
Bas65	phage	Autographiviridae; Studiervirinae	RV	1.42	0	II
Bas67	phage	Autographiviridae; Studiervirinae	RV	1.29	0	II
Bas68	phage	Autographiviridae; Studiervirinae	RV	1.42	0	II
Bas69	phage	Schitoviridae; Enquatrovirinae	RV	0.901	0	II
T5	phage	Demerecviridae; Markadamsvirinae	RV	1.01	8	II
T2	phage	Myoviridae; Tevenvirinae	RV	0.027	44	II
T4	phage	Myoviridae; Tevenvirinae	RV	0.789	56	II
T6	phage	Myoviridae; Tevenvirinae	RV	0.893	52	II
T7	phage	Autographiviridae; Studiervirinae	RV	0.96	0	II
N4	phage	Schitoviridae; Enquatrovirinae	RV	0.915	0	II
lambda_vir	phage	Siphoviridae	RV	7.81e-07	42	II
P1vir	phage	Myoviridae	RV	3.57e-07	62	II
P2vir	phage	Myoviridae; Peduovirinae	RV	4.86e-13	28	II
T3_K12	phage	Autographiviridae; Studiervirinae	RV	6.73e-14	10	II
Bas01	phage	Drexlerviridae; Braunvirinae	CFT_II	2.69e-05	51	III
Bas02	phage	Drexlerviridae; Braunvirinae	CFT_II	5e-05	58	III
Bas03	phage	Drexlerviridae; Braunvirinae	CFT_II	0.000335	54	III
Bas04	phage	Drexlerviridae; Tempevirinae	CFT_II	0.000446	52	III
Bas05	phage	Drexlerviridae; Tempevirinae	CFT_II	0.00116	43	III
Bas06	phage	Drexlerviridae; Tempevirinae	CFT_II	0.0131	40	III
Bas07	phage	Drexlerviridae; Tempevirinae	CFT_II	0.0057	45	III
Bas08	phage	Drexlerviridae; Tempevirinae	CFT_II	0.113	54	III
Bas09	phage	Drexlerviridae; Tempevirinae	CFT_II	0.0101	53	III
Bas10	phage	Drexlerviridae; Tempevirinae	CFT_II	0.00184	54	III
Bas11	phage	Drexlerviridae; Tempevirinae	CFT_II	0.0221	35	III
Bas12	phage	Drexlerviridae; Tunavirinae	CFT_II	0.127	25	III
Bas13	phage	Drexlerviridae; Tunavirinae	CFT_II	0.000769	45	III
Bas14	phage	Siphoviridae	CFT_II	0.000363	45	III
Bas15	phage	Siphoviridae	CFT_II	4.75e-06	53	III
Bas16	phage	Siphoviridae	CFT_II	1.92e-14	51	III
Bas17	phage	Siphoviridae	CFT_II	1.75e-14	54	III
Bas18	phage	Siphoviridae	CFT_II	2.66e-14	48	III
Bas19	phage	Siphoviridae, Queuovirinae	CFT_II	2.32e-14	96	III
Bas20	phage	Siphoviridae, Queuovirinae	CFT_II	0.0631	100	III
Bas21	phage	Siphoviridae, Queuovirinae	CFT_II	0.000503	111	III
Bas22	phage	Siphoviridae, Queuovirinae	CFT_II	0.00018	124	III
Bas23	phage	Siphoviridae, Queuovirinae	CFT_II	0.000256	121	III
Bas24	phage	Siphoviridae, Queuovirinae	CFT_II	0.000411	122	III
Bas25	phage	Siphoviridae, Queuovirinae	CFT_II	1.48e-05	115	III
Bas26	phage	Demerecviridae; Markadamsvirinae	CFT_II	0.969	129	III
Bas27	phage	Demerecviridae; Markadamsvirinae	CFT_II	0.896	131	III
Bas28	phage	Demerecviridae; Markadamsvirinae	CFT_II	1.04	127	III
Bas29	phage	Demerecviridae; Markadamsvirinae	CFT_II	0.693	109	III
Bas30	phage	Demerecviridae; Markadamsvirinae	CFT_II	0.999	127	III
Bas31	phage	Demerecviridae; Markadamsvirinae	CFT_II	0.905	113	III
Bas32	phage	Demerecviridae; Markadamsvirinae	CFT_II	0.858	117	III
Bas33	phage	Demerecviridae; Markadamsvirinae	CFT_II	0.862	124	III
Bas34	phage	Demerecviridae; Markadamsvirinae	CFT_II	0.602	112	III
Bas35	phage	Myoviridae; Tevenvirinae	CFT_II	0.893	169	III
Bas36	phage	Myoviridae; Tevenvirinae	CFT_II	0.817	162	III
Bas37	phage	Myoviridae; Tevenvirinae	CFT_II	1.02	163	III
Bas38	phage	Myoviridae; Tevenvirinae	CFT_II	1.15	186	III
Bas39	phage	Myoviridae; Tevenvirinae	CFT_II	0.972	179	III
Bas40	phage	Myoviridae; Tevenvirinae	CFT_II	1.23	170	III
Bas41	phage	Myoviridae; Tevenvirinae	CFT_II	0.685	173	III
Bas42	phage	Myoviridae; Tevenvirinae	CFT_II	0.791	184	III
Bas43	phage	Myoviridae; Tevenvirinae	CFT_II	0.997	190	III
Bas44	phage	Myoviridae; Tevenvirinae	CFT_II	0.854	166	III
Bas45	phage	Myoviridae; Tevenvirinae	CFT_II	1.38	170	III
Bas46	phage	Myoviridae; Tevenvirinae	CFT_II	0.806	169	III
Bas47	phage	Myoviridae; Tevenvirinae	CFT_II	0.708	164	III
Bas48	phage	Myoviridae; Vequintavirinae	CFT_II	0.0566	288	III
Bas49	phage	Myoviridae; Vequintavirinae	CFT_II	0.243	293	III
Bas50	phage	Myoviridae; Vequintavirinae	CFT_II	8e-07	295	III
Bas51	phage	Myoviridae; Vequintavirinae	CFT_II	0.028	310	III
Bas52	phage	Myoviridae; Vequintavirinae	CFT_II	1.33e-14	300	III
Bas53	phage	Myoviridae; Vequintavirinae	CFT_II	1.36e-13	294	III
Bas54	phage	Myoviridae; Vequintavirinae	CFT_II	3.32e-14	279	III
Bas55	phage	Myoviridae; Vequintavirinae	CFT_II	9.37e-14	306	III
Bas56	phage	Myoviridae; Vequintavirinae	CFT_II	1.95e-14	291	III
Bas57	phage	Myoviridae; Vequintavirinae	CFT_II	4.86e-13	299	III
Bas58	phage	Myoviridae; Vequintavirinae	CFT_II	3.74e-13	287	III
Bas59	phage	Myoviridae; Vequintavirinae	CFT_II	3.94e-14	296	III
Bas60	phage	Myoviridae; unclassified	CFT_II	0.246	221	III
Bas61	phage	Myoviridae; unclassified	CFT_II	0.274	212	III
Bas62	phage	Myoviridae; unclassified	CFT_II	0.0762	213	III
Bas63	phage	Myoviridae; Ounavirinae	CFT_II	0.89	166	III
Bas64	phage	Autographiviridae; Studiervirinae	CFT_II	4.31e-15	94	III
Bas65	phage	Autographiviridae; Studiervirinae	CFT_II	9.13e-15	85	III
Bas67	phage	Autographiviridae; Studiervirinae	CFT_II	0.000438	118	III
Bas68	phage	Autographiviridae; Studiervirinae	CFT_II	0.000595	116	III
Bas69	phage	Schitoviridae; Enquatrovirinae	CFT_II	0.798	83	III
T5	phage	Demerecviridae; Markadamsvirinae	CFT_II	0.694	127	III
T2	phage	Myoviridae; Tevenvirinae	CFT_II	1.12	159	III
T4	phage	Myoviridae; Tevenvirinae	CFT_II	0.932	165	III
T6	phage	Myoviridae; Tevenvirinae	CFT_II	0.894	171	III
T7	phage	Autographiviridae; Studiervirinae	CFT_II	3.59e-14	81	III
N4	phage	Schitoviridae; Enquatrovirinae	CFT_II	0.904	85	III
lambda_vir	phage	Siphoviridae	CFT_II	2.76e-14	83	III
P1vir	phage	Myoviridae	CFT_II	4.79e-14	153	III
P2vir	phage	Myoviridae; Peduovirinae	CFT_II	5.19e-13	63	III
T3_K12	phage	Autographiviridae; Studiervirinae	CFT_II	0.00192	84	III
Bas01	phage	Drexlerviridae; Braunvirinae	PI	6.12e-06	68	III
Bas02	phage	Drexlerviridae; Braunvirinae	PI	5.63e-06	49	III
Bas03	phage	Drexlerviridae; Braunvirinae	PI	0.00328	53	III
Bas04	phage	Drexlerviridae; Tempevirinae	PI	0.44	28	III
Bas05	phage	Drexlerviridae; Tempevirinae	PI	0.159	20	III
Bas06	phage	Drexlerviridae; Tempevirinae	PI	0.0015	42	III
Bas07	phage	Drexlerviridae; Tempevirinae	PI	0.00411	34	III
Bas08	phage	Drexlerviridae; Tempevirinae	PI	1.93e-05	40	III
Bas09	phage	Drexlerviridae; Tempevirinae	PI	0.00222	39	III
Bas10	phage	Drexlerviridae; Tempevirinae	PI	0.00107	54	III
Bas11	phage	Drexlerviridae; Tempevirinae	PI	0.00456	62	III
Bas12	phage	Drexlerviridae; Tunavirinae	PI	0.0038	44	III
Bas13	phage	Drexlerviridae; Tunavirinae	PI	0.00218	46	III
Bas14	phage	Siphoviridae	PI	0.00262	69	III
Bas15	phage	Siphoviridae	PI	0.000113	71	III
Bas16	phage	Siphoviridae	PI	3.6e-05	67	III
Bas17	phage	Siphoviridae	PI	2.73e-05	75	III
Bas18	phage	Siphoviridae	PI	4.14e-14	80	III
Bas19	phage	Siphoviridae, Queuovirinae	PI	3.23e-14	102	III
Bas20	phage	Siphoviridae, Queuovirinae	PI	7.41e-07	106	III
Bas21	phage	Siphoviridae, Queuovirinae	PI	0.634	81	III
Bas22	phage	Siphoviridae, Queuovirinae	PI	1.21	85	III
Bas23	phage	Siphoviridae, Queuovirinae	PI	1.1	95	III
Bas24	phage	Siphoviridae, Queuovirinae	PI	0.484	82	III
Bas25	phage	Siphoviridae, Queuovirinae	PI	0.992	92	III
Bas26	phage	Demerecviridae; Markadamsvirinae	PI	0.0316	139	III
Bas27	phage	Demerecviridae; Markadamsvirinae	PI	0.569	145	III
Bas28	phage	Demerecviridae; Markadamsvirinae	PI	0.378	130	III
Bas29	phage	Demerecviridae; Markadamsvirinae	PI	0.125	120	III
Bas30	phage	Demerecviridae; Markadamsvirinae	PI	0.636	127	III
Bas31	phage	Demerecviridae; Markadamsvirinae	PI	0.581	124	III
Bas32	phage	Demerecviridae; Markadamsvirinae	PI	0.479	129	III
Bas33	phage	Demerecviridae; Markadamsvirinae	PI	0.393	127	III
Bas34	phage	Demerecviridae; Markadamsvirinae	PI	0.765	124	III
Bas35	phage	Myoviridae; Tevenvirinae	PI	0.701	214	III
Bas36	phage	Myoviridae; Tevenvirinae	PI	1.04	217	III
Bas37	phage	Myoviridae; Tevenvirinae	PI	0.728	212	III
Bas38	phage	Myoviridae; Tevenvirinae	PI	0.848	225	III
Bas39	phage	Myoviridae; Tevenvirinae	PI	1.11	219	III
Bas40	phage	Myoviridae; Tevenvirinae	PI	0.839	208	III
Bas41	phage	Myoviridae; Tevenvirinae	PI	0.956	208	III
Bas42	phage	Myoviridae; Tevenvirinae	PI	0.485	208	III
Bas43	phage	Myoviridae; Tevenvirinae	PI	0.512	221	III
Bas44	phage	Myoviridae; Tevenvirinae	PI	0.683	216	III
Bas45	phage	Myoviridae; Tevenvirinae	PI	1.63	227	III
Bas46	phage	Myoviridae; Tevenvirinae	PI	0.742	305	III
Bas47	phage	Myoviridae; Tevenvirinae	PI	0.589	309	III
Bas48	phage	Myoviridae; Vequintavirinae	PI	0.269	191	III
Bas49	phage	Myoviridae; Vequintavirinae	PI	0.376	214	III
Bas50	phage	Myoviridae; Vequintavirinae	PI	0.028	208	III
Bas51	phage	Myoviridae; Vequintavirinae	PI	8.49e-14	225	III
Bas52	phage	Myoviridae; Vequintavirinae	PI	0.0338	204	III
Bas53	phage	Myoviridae; Vequintavirinae	PI	0.0123	202	III
Bas54	phage	Myoviridae; Vequintavirinae	PI	0.00362	201	III
Bas55	phage	Myoviridae; Vequintavirinae	PI	0.00136	218	III
Bas56	phage	Myoviridae; Vequintavirinae	PI	0.403	204	III
Bas57	phage	Myoviridae; Vequintavirinae	PI	0.271	206	III
Bas58	phage	Myoviridae; Vequintavirinae	PI	4.33e-13	198	III
Bas59	phage	Myoviridae; Vequintavirinae	PI	0.00166	209	III
Bas60	phage	Myoviridae; unclassified	PI	1.02e-14	131	III
Bas61	phage	Myoviridae; unclassified	PI	3.96e-14	114	III
Bas62	phage	Myoviridae; unclassified	PI	5.73e-14	117	III
Bas63	phage	Myoviridae; Ounavirinae	PI	7.35e-15	177	III
Bas64	phage	Autographiviridae; Studiervirinae	PI	4.25e-15	131	III
Bas65	phage	Autographiviridae; Studiervirinae	PI	0.0026	119	III
Bas67	phage	Autographiviridae; Studiervirinae	PI	1.08e-14	134	III
Bas68	phage	Autographiviridae; Studiervirinae	PI	1.49e-14	142	III
Bas69	phage	Schitoviridae; Enquatrovirinae	PI	0.0145	147	III
T5	phage	Demerecviridae; Markadamsvirinae	PI	1.82	132	III
T2	phage	Myoviridae; Tevenvirinae	PI	0.848	222	III
T4	phage	Myoviridae; Tevenvirinae	PI	0.803	224	III
T6	phage	Myoviridae; Tevenvirinae	PI	0.727	221	III
T7	phage	Autographiviridae; Studiervirinae	PI	3.63e-14	125	III
N4	phage	Schitoviridae; Enquatrovirinae	PI	0.0181	144	III
lambda_vir	phage	Siphoviridae	PI	0.000125	49	III
P1vir	phage	Myoviridae	PI	0.151	99	III
P2vir	phage	Myoviridae; Peduovirinae	PI	4.72e-13	57	III
T3_K12	phage	Autographiviridae; Studiervirinae	PI	0.00163	156	III
pB10	plasmid		AI	1.14542	6	I
pB10	plasmid		BI	0.923534	13	I
pB10	plasmid		KI	0.354994	14	I
pB10	plasmid		R124I	3.0548	23	I
pB10	plasmid		RI	0.0003516	8	II
pB10	plasmid		RII	0.903768	440	II
pB10	plasmid		RV	0.00022772	6	II
pB10	plasmid		VIII	0.0056647	5	II
pB10	plasmid		PI	0.178093	102	III
pB10	plasmid		PI5	0.127705	122	III
pCF12	plasmid		AI	0.258296	2	I
pCF12	plasmid		BI	0.0257537	12	I
pCF12	plasmid		KI	0.0552554	1	I
pCF12	plasmid		R124I	0.104994	9	I
pCF12	plasmid		RI	NA	6	II
pCF12	plasmid		RII	NA	111	II
pCF12	plasmid		RV	NA	19	II
pCF12	plasmid		VIII	NA	17	II
pCF12	plasmid		PI	0.223297	39	III
pCF12	plasmid		PI5	0.0712225	51	III
pCT	plasmid		AI	1.23048	12	I
pCT	plasmid		BI	6.09e-05	21	I
pCT	plasmid		KI	0.831516	16	I
pCT	plasmid		R124I	0.740409	20	I
pCT	plasmid		RI	NA	13	II
pCT	plasmid		RII	NA	298	II
pCT	plasmid		RV	NA	41	II
pCT	plasmid		VIII	NA	9	II
pCT	plasmid		PI	0.211465	139	III
pCT	plasmid		PI5	0.135417	195	III
pCU1	plasmid		AI	0.749597	3	I
pCU1	plasmid		BI	0.00078585	4	I
pCU1	plasmid		KI	0.244668	1	I
pCU1	plasmid		R124I	1.88364	10	I
pCU1	plasmid		RI	0.0446742	2	II
pCU1	plasmid		RII	1.86658	101	II
pCU1	plasmid		RV	0.00064348	4	II
pCU1	plasmid		VIII	0.0311779	3	II
pCU1	plasmid		PI	0.0373175	43	III
pCU1	plasmid		PI5	0.0669653	45	III
pESBL	plasmid		AI	0.388069	16	I
pESBL	plasmid		BI	0.00028129	21	I
pESBL	plasmid		KI	0.0565296	17	I
pESBL	plasmid		R124I	0.538589	29	I
pESBL	plasmid		RI	0.00013031	20	II
pESBL	plasmid		RII	0.93117	298	II
pESBL	plasmid		RV	0.00011205	51	II
pESBL	plasmid		VIII	0.056709	10	II
pESBL	plasmid		PI	0.0323968	135	III
pESBL	plasmid		PI5	0.00118608	156	III
pKAZ3	plasmid		AI	0.0655231	21	I
pKAZ3	plasmid		BI	0.0652145	31	I
pKAZ3	plasmid		KI	0.132261	17	I
pKAZ3	plasmid		R124I	0.00524254	31	I
pKAZ3	plasmid		RI	0.00160063	7	II
pKAZ3	plasmid		RII	1.51767	383	II
pKAZ3	plasmid		RV	0.00270152	7	II
pKAZ3	plasmid		VIII	0.0899253	8	II
pKAZ3	plasmid		PI	0.0413457	253	III
pKAZ3	plasmid		PI5	0.0123197	159	III
pOXA-48	plasmid		AI	0.173166	4	I
pOXA-48	plasmid		BI	0.0262897	18	I
pOXA-48	plasmid		KI	0.267385	5	I
pOXA-48	plasmid		R124I	0.448128	16	I
pOXA-48	plasmid		RI	NA	14	II
pOXA-48	plasmid		RII	NA	176	II
pOXA-48	plasmid		RV	NA	17	II
pOXA-48	plasmid		VIII	NA	0	II
pOXA-48	plasmid		PI	0.384631	56	III
pOXA-48	plasmid		PI5	0.0544625	120	III
pRK100	plasmid		AI	0.201467	19	I
pRK100	plasmid		BI	0.00032814	31	I
pRK100	plasmid		KI	0.107486	16	I
pRK100	plasmid		R124I	0.045965	29	I
pRK100	plasmid		RI	1.64e-05	18	II
pRK100	plasmid		RII	0.817932	367	II
pRK100	plasmid		RV	2e-05	58	II
pRK100	plasmid		VIII	2.69e-05	20	II
pRK100	plasmid		PI	0.028916	183	III
pRK100	plasmid		PI5	0.0033476	278	III
R1	plasmid		AI	0.0217468	4	I
R1	plasmid		BI	2.50777	13	I
R1	plasmid		KI	0.016896	16	I
R1	plasmid		R124I	0.0140035	28	I
R1	plasmid		RI	0.00515228	17	II
R1	plasmid		RII	0.0855653	243	II
R1	plasmid		RV	0.00864301	35	II
R1	plasmid		VIII	0.00960514	8	II
R1	plasmid		PI	0.0148756	122	III
R1	plasmid		PI5	0.0100947	189	III
R388	plasmid		AI	0.987348	3	I
R388	plasmid		BI	0.0171234	4	I
R388	plasmid		KI	0.065672	2	I
R388	plasmid		R124I	1.03004	9	I
R388	plasmid		RI	0.123438	1	II
R388	plasmid		RII	0.573413	33	II
R388	plasmid		RV	0.0051046	3	II
R388	plasmid		VIII	0.0354113	2	II
R388	plasmid		PI	0.101324	53	III
R388	plasmid		PI5	0.329392	32	III
R6K	plasmid		AI	0.116693	4	I
R6K	plasmid		BI	0.0017631	6	I
R6K	plasmid		KI	0.0181496	2	I
R6K	plasmid		R124I	0.143064	8	I
R6K	plasmid		RI	0.0186207	2	II
R6K	plasmid		RII	0.726437	50	II
R6K	plasmid		RV	0.00507951	8	II
R6K	plasmid		VIII	0.00394526	26	II
R6K	plasmid		PI	0.0314782	52	III
R6K	plasmid		PI5	0.0649968	24	III
RIP113	plasmid		AI	1.49716	6	I
RIP113	plasmid		BI	0.00926643	5	I
RIP113	plasmid		KI	0.12502	0	I
RIP113	plasmid		R124I	1.15698	13	I
RIP113	plasmid		RI	0.071988	1	II
RIP113	plasmid		RII	0.4152	106	II
RIP113	plasmid		RV	0.0007929	3	II
RIP113	plasmid		VIII	0.0519745	1	II
RIP113	plasmid		PI	0.089128	45	III
RIP113	plasmid		PI5	0.089929	56	III
RP4	plasmid		AI	0.723593	8	I
RP4	plasmid		BI	NA	9	I
RP4	plasmid		KI	0.629643	9	I
RP4	plasmid		R124I	1.076	19	I
RP4	plasmid		RI	0.263032	1	II
RP4	plasmid		RII	1.25907	361	II
RP4	plasmid		RV	0.0067503	4	II
RP4	plasmid		VIII	1.04905	1	II
RP4	plasmid		PI	0.511577	74	III
RP4	plasmid		PI5	0.145406	114	III
